# Supplementary material for: A statistical assessment of population trends for data deficient Mexican amphibians
Source: PeerJ. 2014 Dec 16;2:e703. doi: 10.7717/peerj.703 (PMC4273930; doi:10.7717/peerj.703)
Supplement: Table S3 [file peerj-02-703-s003.xlsx]

## Sheet: results try2
Number in R	Taxon	IUCN	Snout-Vent Length	Habitat use	Ova size (median in mm)	Development	clutch size	habitat loss/degradation	introduced species	pollution	chitridiomycosis	climatic fluctuations	pet trade/harvest	dessication of bodies of water	Population trend_observed	other diseases	Population trend_predicted
1	Acris crepitans	LC	1	2	1.53	2	2	0	1	1	0	1	1	0	1	0	1
2	Agalychnis callidryas	LC	1	2	1.6272	2	2	1	0	0	0	0	0	0	0	0	0
3	Agalychnis moreletii	CR	1	1	1.738	2	1	1	0	0	1	0	1	0	0	0	0
4	Ambystoma amblycephalum	CR	2	2	2.431	2	3	1	1	0	0	0	0	1	0	0	0
5	Ambystoma andersoni	CR	3	2	2.932	3	1	0	1	1	0	0	1	0	0	0	0
6	Ambystoma bombypellum	CR	2	3	1.4342	2	3	1	1	1	0	0	0	1	0	1	0
7	Ambystoma dumerilii	CR	3	2	2.589	3	1	0	1	0	0	0	1	1	0	0	0
8	Ambystoma leorae	CR	2	2	3.502	2	2	1	1	1	0	0	1	1	0	0	0
9	Ambystoma mexicanum	CR	2	2	3.549	3	2	0	1	1	0	0	1	1	0	1	0
10	Ambystoma ordinarium	EN	2	3	3.831	2	1	1	1	1	0	0	0	1	0	0	0
11	Ambystoma rosaceum	LC	2	3	3.504	2	1	1	1	0	0	0	0	0		0	0
12	Ambystoma tigrinum	LC	2	3	2.5954	2	2	0	1	0	0	0	0	0	1	0	1
13	Anaxyrus boreas	NT	2	3	1.65	2	3	1	1	0	1	0	0	1	0	1	0
14	Anaxyrus cognatus	LC	2	3	1.18	2	3	1	0	0	0	0	0	0		0	1
15	Anaxyrus compactilis	LC	2	3	1.681	2	2	1	0	0	0	0	0	0		1	1
16	Anaxyrus debilis	LC	1	1	1.497	2	3	0	0	0	0	0	0	0	1	0	1
17	Anaxyrus kelloggi	LC	1	2	1.7592	2	2	0	0	0	0	0	0	0	1	0	1
18	Anaxyrus punctatus	LC	2	1	1.494	2	3	0	0	0	0	0	0	0	1	0	1
19	Anaxyrus retiformis	LC	1	1	1.6192	2	2	0	0	0	0	0	0	0	1	0	1
20	Anaxyrus woodhousii	LC	2	2	1.25	2	3	0	0	0	0	0	0	0	1	0	1
21	Aneides lugubris	LC	2	4	8.25	1	1	1	0	0	0	0	0	0	1	0	0
22	Batrachoseps major	LC	1	4	3.602	1	1	1	0	0	0	0	0	0	1	0	0
23	Bolitoglossa alberchi	LC	2	4	2.665	1	1	1	0	0	0	0	0	0	1	0	0
24	Bolitoglossa chinanteca	SE	1	4	2.389	1	1	1	0	0	0	0	0	0		0
25	Bolitoglossa engelhardti	EN	1	4	2.591	1	1	1	0	0	0	0	0	0	0	0	0
26	Bolitoglossa flavimembris	EN	1	4	3.235	1	1	1	0	0	0	0	0	0	0	0	0
27	Bolitoglossa flaviventris	EN	2	4	3.785	1	1	1	0	0	0	0	0	0	0	0	0
28	Bolitoglossa franklini	EN	1	4	2.288	1	1	1	0	0	0	0	0	0	0	0	0
29	Bolitoglossa hartwegi	NT	1	4	2.154	1	1	1	0	0	0	0	0	0	1	0	0
30	Bolitoglossa hermosa	NT	1	4	2.688	1	1	1	0	0	0	0	0	0		0	0
31	Bolitoglossa lincolni	NT	1	4	1.813	1	1	1	0	0	0	0	0	0	1	0	0
32	Bolitoglossa macrinii	NT	1	4	3.045	1	1	1	0	0	0	0	0	0	0	0	0
33	Bolitoglossa mexicana	LC	2	4	3.865	1	1	1	0	0	0	0	0	0	0	0	0
34	Bolitoglossa mulleri	VU	1	4	3.647	1	1	1	0	0	0	0	0	0	0	0	0
35	Bolitoglossa oaxacensis	DD	1	4	1.515	1	1	1	0	0	0	0	0	0		0	0
36	Bolitoglossa occidentalis	LC	1	4	2.775	1	1	1	0	0	1	0	0	0	1	0	0
37	Bolitoglossa platydactyla	NT	4	4	3.421	1	1	1	0	0	0	0	0	0	0	0	0
38	Bolitoglossa riletti	EN	1	4	2.506	1	1	1	0	0	0	0	0	0	0	0	0
39	Bolitoglossa rostrata	VU	1	4	2.697	1	1	1	0	0	0	0	0	0	0	0	0
40	Bolitoglossa rufescens	LC	1	4	2.701	1	1	1	0	0	0	0	0	0	1	0	0
41	Bolitoglossa stuarti	DD	1	4	1.805	1	1	0	0	0	0	0	0	0		0	1
42	Bolitoglossa veracrucis	EN	1	4	3.06	1	1	1	0	0	0	0	0	0	0	0	0
43	Bolitoglossa yucatana	LC	1	4	3.036	1	1	1	0	0	0	0	0	0	0	0	0
44	Bolitoglossa zapoteca	DD	1	4	2.981	1	1	1	0	0	0	0	0	0		0	0
45	Bromeliohyla bromeliacia	EN	1	1	2.3322	2	1	1	0	1	1	0	0	0	0	0	0
46	Charadrahyla trux	CR	2	3	3.191	2	2	1	0	0	1	0	0	0	0	0	0
47	Chiropterotriton arboreus	CR	1	4	2.336	1	1	1	0	0	0	0	0	0	0	0	0
48	Chiropterotriton chiropterus	CR	1	4	2.561	1	1	1	0	0	0	0	0	0	0	0	0
49	Chiropterotriton chondrostega	EN	1	4	3.157	1	1	1	0	0	0	0	0	0	0	0	0
50	Chiropterotriton cracens	EN	1	4	1.75	1	1	0	0	0	0	1	0	0	0	0	1
51	Chiropterotriton dimidiatus	EN	1	4	1.4	1	1	1	0	0	0	0	0	0	0	0	0
52	Chiropterotriton lavae	CR	1	4	2.97	1	1	1	0	0	0	0	0	0		0	0
53	Chiropterotriton magnipes	CR	1	4	2.673	1	2	1	0	0	0	0	0	1	0	0	0
54	Chiropterotriton mosaueri	DD	1	4	1.7182	1	1	1	0	0	0	0	0	1		0	0
55	Chiropterotriton multidentatus	EN	1	4	1.865	1	1	1	0	0	1	1	0	0	0	0	0
56	Chiropterotriton orculus	VU	1	4	3.457	1	1	1	0	0	0	0	0	0	0	0	0
57	Chiropterotriton priscus	NT	1	4	1.2	1	1	0	0	0	0	0	0	0	1	0	1
58	Chiropterotriton terrestris	CR	1	4	3.04	1	1	1	0	0	0	0	0	0		0	0
59	Craugastor alfredii	VU	1	4	2.456	1	1	1	0	0	0	0	0	0	0	0	0
60	Craugastor amniscola	DD	1	4	2.418	1	1	1	0	1	0	0	0	0		0	0
61	Craugastor augusti	LC	2	4	2.087	2	1	0	0	0	0	0	0	0	1	0	1
62	Craugastor berkenbuschii	NT	1	3	2.179	2	2	1	0	0	1	0	0	0	0	1	0
63	Craugastor brocchi	VU	2	4	3.184	1	1	1	0	0	0	0	0	0	0	0	0
64	Craugastor decoratus	VU	1	4	3.583	1	1	1	0	0	0	0	0	0		0	0
65	Craugastor glaucus	CR	1	4	2.965	1	1	1	0	0	0	0	0	0	0	0	0
66	Craugastor greggi	CR	1	4	3.1102	1	1	1	0	0	1	0	0	0	0	0	0
67	Craugastor guerreroensis	CR	1	4	3.62	1	1	1	0	0	1	0	0	0	0	0	0
68	Craugastor hobartsmithi	EN	1	4	2.373	1	1	1	0	0	0	0	0	0	0	0	0
69	Craugastor laticeps	NT	2	4	4.371	1	1	1	0	0	1	0	0	0		0	0
70	Craugastor lineatus	CR	1	4	3.675	1	1	1	0	0	1	0	0	0	0	0	0
71	Craugastor loki	LC	1	4	2.855	1	1	1	0	0	0	0	0	0	1	0	0
72	Craugastor matudai	VU	1	4	2.168	1	1	0	0	0	0	0	0	0	1	0	1
73	Craugastor megalotympanum	CR	1	4	2.666	1	1	1	0	0	0	0	0	0	0	0	0
74	Craugastor mexicanus	LC	1	4	2.865	1	1	1	0	0	1	0	0	0	0	0	0
75	Craugastor montanus	EN	1	4	1.661	1	1	1	0	0	0	0	0	0	0	0	0
76	Craugastor occidentalis	DD	1	4	1.922	1	1	0	0	0	0	0	0	0		0	1
77	Craugastor omiltemanus	EN	1	4	2.997	1	1	1	0	0	0	0	0	0	0	0	0
78	Craugastor pelorus	DD	1	4	2.33	1	1	1	0	0	0	0	0	0		0	0
79	Craugastor polymniae	CR	1	4	2.263	1	1	1	0	0	1	0	0	0	0	0	0
80	Craugastor pozo	CR	1	4	3.426	1	1	1	0	0	0	0	0	0	0	0	0
81	Craugastor pygmaeus	VU	1	4	2.981	1	1	1	0	0	0	0	0	0	0	0	0
82	Craugastor rhodopis	VU	1	4	2.67	1	1	1	0	0	0	0	0	0	0	0	0
83	Craugastor rugulosus	LC	1	4	2.185	1	2	1	0	0	0	0	0	1	1	0	0
84	Craugastor rupinius	LC	1	4	2.31	1	1	1	0	0	0	0	0	0	1	0	0
85	Craugastor silvicola	EN	1	4	2.652	1	1	1	0	0	0	0	0	0	0	0	0
86	Craugastor spatulatus	EN	1	4	2.06	1	1	1	0	0	0	0	0	0	0	0	0
87	Craugastor stuarti	EN	1	4	2.49	1	1	1	0	0	0	0	0	0	0	0	0
88	Craugastor tarahumaraensis	VU	1	4	3.247	1	1	1	0	0	0	0	0	0	0	0	0
89	Craugastor taylori	DD	1	4	1.495	1	1	0	0	0	0	0	0	0		0	1
90	Craugastor uno	EN	1	4	3.747	1	1	1	0	0	0	0	0	0	0	0	0
91	Craugastor vocalis	LC	1	4	2.561	1	1	1	0	0	0	0	0	0	0	0	0
92	Craugastor vulcani	EN	1	4	2.42	1	1	1	0	0	0	0	0	0	0	0	0
93	Craugastor yucatanensis	NT	1	4	2.715	1	1	1	0	0	0	0	0	0		0	0
94	Cryptotriton adelos	EN	1	4	2.652	1	1	1	0	0	0	0	0	0	0	0	0
95	Cryptotriton alvarezdeltoroi	EN	1	4	2.725	1	1	1	0	0	0	0	0	0	0	0	0
96	Dendropsophus ebraccatus	LC	1	1	1.3	2	2	1	0	1	0	0	0	0	1	0	1
97	Dendropsophus microcephalus	LC	1	1	1.535	2	2	0	0	0	0	0	0	0	1	0	1
98	Dendropsophus sartori	LC	1	1	1.861	2	2	1	0	0	0	0	0	0	1	0	1
99	Dendrotriton megarhinus	VU	1	4	2.0752	1	2	0	0	0	0	1	0	0	1	0	1
100	Dendrotriton xolocalcae	VU	1	4	2.812	1	1	1	0	0	0	0	0	0	1	0	0
101	Dermophis mexicanus	VU	4	4	3.004	1	1	1	0	0	0	0	1	0	0	0	0
102	Dermophis oaxacae	DD	4	5	2.79	1	3	1	1	0	0	0	0	0		1
103	Diaglena spatulata	LC	2	1	2.7802	2	3	0	0	0	0	1	0	0		1	1
104	Duellmanohyla chamulae	EN	1	3	1.737	2	2	1	0	0	1	0	0	0	0	1	0
105	Duellmanohyla ignicolor	EN	1	2	2.7312	2	1	1	0	0	1	0	0	0	0	0	0
106	Ecnomiohyla echinata	CR	1	2	3.8232	2	1	1	0	0	1	0	0	0	0	0	0
107	Ecnomiohyla miotympanum	NT	1	2	2.515	2	2	1	0	0	0	0	1	0	0	0	0
108	Ecnomiohyla valancifer	CR	2	2	3.557	2	2	1	0	0	0	0	0	0	0	0	0
109	Eleutherodactylus angustidigitorum	VU	1	4	2.515	1	1	1	0	0	0	0	0	0	0	0	0
110	Eleutherodactylus cystignathoides	LC	1	4	1.59	1	1	0	0	0	0	0	0	0	1	0	1
111	Eleutherodactylus dennisi	EN	1	4	3.97	1	1	1	0	0	0	0	0	0		0	0
112	Eleutherodactylus dilatus	EN	1	4	2.6	1	1	1	0	0	0	0	0	0	0	0	0
113	Eleutherodactylus dixoni/Eleuthrodactylus albolabris	CR	1	4	2.815	1	1	1	0	0	0	0	0	0	0	0	0
114	Eleutherodactylus grandis	CR	1	4	2.882	1	1	1	0	0	0	0	0	0	0	0	0
115	Eleutherodactylus guttilatus	LC	1	4	1.671	1	1	1	0	0	0	0	0	0		0	0
116	Eleutherodactylus interorbitalis	DD	1	4	2.785	1	1	1	0	0	0	0	0	0		0	0
117	Eleutherodactylus leprus	VU	1	4	3.185	1	1	1	0	0	0	0	0	0	0	0	0
118	Eleutherodactylus longipes	VU	1	4	2.401	1	1	1	0	0	1	0	0	0	0	0	0
119	Eleutherodactylus marnockii	LC	1	4	2.66	1	1	1	0	0	0	0	0	0	1	0
120	Eleutherodactylus maurus	DD	1	4	3.221	1	1	1	0	0	0	0	0	0		0	0
121	Eleutherodactylus modestus	VU	1	4	3.18	1	1	1	0	0	0	0	0	0	0	0	0
122	Eleutherodactylus nitidus	LC	1	4	1.421	1	1	1	0	0	0	0	0	0	0	0	0
123	Eleutherodactylus nivicolimae	VU	1	4	2.816	1	1	1	0	0	0	0	0	0	1	0	0
124	Eleutherodactylus pallidus	DD	1	4	2.566	1	1	1	0	0	0	0	0	0		0	0
125	Eleutherodactylus pipilans	LC	1	4	3.118	1	1	1	0	0	0	0	0	0	1	0	0
126	Eleutherodactylus planirostris	IN	1	4	2.077	1	1	0	0	0	0	0	0	0	1	0
127	Eleutherodactylus rubrimaculatus	VU	1	4	3.586	1	1	1	0	0	0	0	0	0	1	0	0
128	Eleutherodactylus rufescens	CR	1	4	3.356	1	1	1	0	0	0	0	0	0	0	0	0
129	Eleutherodactylus saxatilis	EN	1	4	2.315	1	1	1	0	0	0	0	0	0	0	0	0
130	Eleutherodactylus syristes	EN	1	4	3.566	1	1	1	0	0	0	0	0	0	0	0	0
131	Eleutherodactylus teretistes	DD	1	4	2.881	1	1	1	0	0	0	0	0	0		0	0
132	Eleutherodactylus verrucipes	VU	1	4	3.126	1	1	1	0	0	0	0	0	0	1	0	0
133	Eleutherodactylus verruculatus	DD	1	4	3.105	1	1	1	0	0	0	0	0	0		0
134	Engystomops pustulosus	LC	1	3	1.4	2	2	1	0	0	0	0	0	0	1	1	1
135	Ensatina eschscholtzii	LC	2	4	2.882	1	1	1	0	0	0	0	0	0	0	0	0
136	Exerodonta abdivita	DD	1	2	2.04	2	2	1	0	0	0	0	0	0		0	0
137	Exerodonta bivocata	DD	1	3	1.623	2	2	1	0	0	0	0	0	0		1	1
138	Exerodonta chimalapa	EN	1	2	3.435	2	3	1	0	0	0	0	0	1	0	0	0
139	Exerodonta juanitae	VU	1	1	2.3884	2	2	1	0	0	1	0	0	0	0	0	0
140	Exerodonta melanomma	VU	1	3	1.48	2	2	1	0	0	1	0	0	0	0	1	0
141	Exerodonta smaragdina	LC	1	3	1.77	2	2	1	0	0	0	0	0	0	1	1	1
142	Exerodonta sumichrasti	LC	1	2	1.61	2	2	1	0	0	0	0	0	0	0	0	0
143	Exerodonta xera	VU	1	2	1.542	2	2	1	0	0	0	0	0	0	1	0	0
144	Gastrophryne elegans	LC	1	1	1.683	2	2	1	0	0	0	0	0	0	1	0	1
145	Gastrophryne olivacea	LC	1	1	2.045	2	3	0	0	0	0	1	0	0	1	1	1
146	Hyalinobatrachium fleischmanni	LC	1	2	2.322	2	1	1	0	1	1	0	0	0		0	0
147	Hyla arenicolor	LC	1	3	1.7592	2	3	0	0	0	0	0	0	0	1	1	1
148	Hyla euphorbiacea	NT	1	1	2.193	2	2	1	0	0	0	0	0	0	0	0	1
149	Hyla eximia	LC	1	2	1.705	2	3	0	0	0	0	0	0	0	1	0	1
150	Hyla plicata	LC	1	3	1.3822	2	3	1	0	0	0	0	0	0	1	1	1
151	Hyla wrightorum	LC	1	2	1.485	2	2	0	0	0	0	0	0	0	1	0	1
152	Hypopachus variolosus	LC	1	1	1.4982	2	2	0	0	0	0	0	0	0	1	0	1
153	Incilius alvarius	LC	4	2	1.668	2	3	0	0	0	0	0	0	0	1	1	1
154	Incilius canaliferus	LC	1	3	2.506	2	3	1	0	1	0	0	0	0	1	1	1
155	Incilius cavifrons	EN	2	2	3.6194	2	2	1	0	0	0	0	0	0	0	0	0
156	Incilius coccifer	LC	1	3	1.51	2	3	0	0	0	0	0	0	0	1	1	1
157	Incilius cristatus	CR	2	2	3.215	2	2	1	0	1	0	0	0	0	0	0	0
158	Incilius gemmifer	EN	1	2	2.786	2	2	1	0	0	0	0	0	0	0	0	0
159	Incilius luetkenii	LC	2	1	2.825	2	3	0	0	0	0	0	0	0	0	0	1
160	Incilius marmoreus	LC	1	3	1.365	2	2	1	0	0	0	0	0	0	1	1	1
161	Incilius mazatlanensis	LC	2	3	1.9712	2	3	1	0	0	0	0	0	1	1	1	1
162	Incilius perplexus	EN	1	1	2.0242	2	2	1	0	0	0	0	0	0	0	0	1
163	Incilius tutelarius	EN	2	2	3.391	2	2	1	0	0	1	0	0	0	0	0	0
164	Incilius valliceps	LC	2	2	1.21	2	3	0	0	0	0	0	0	0	1	0	1
165	Leptodactylus fragilis	LC	1	1	1.5592	2	2	0	0	1	0	0	0	0	1	0	1
166	Leptodactylus melanonotus	LC	1	1	1.815	2	2	0	0	1	0	0	0	0	1	0	1
167	Lithobates berlandieri	LC	2	2	1.5262	2	3	0	0	0	0	0	0	0	1	0	1
168	Lithobates catesbeianus	LC	3	2	1.3	2	3	0	0	0	0	0	0	0	1	0	1
169	Lithobates chiricahuensis	VU	2	2	2.711	2	2	1	1	0	1	0	0	1	0	0	0
170	Lithobates dunni	EN	2	3	1.834	2	3	0	0	0	0	0	1	0	0	0	0
171	Lithobates forreri	LC	2	3	1.36	2	3	0	0	0	0	0	0	0	1	0	1
172	Lithobates lemosespinali	DD	1	2	3.116	2	2	1	0	0	0	0	0	0		0	0
173	Lithobates magnaocularis	LC	1	3	1.69	2	3	0	0	0	0	1	0	0		1	1
174	Lithobates megapoda	VU	3	3	3.179	2	3	1	0	1	0	0	1	0	0	0	0
175	Lithobates omiltemanus	CR	1	2	2.272	2	3	1	0	0	1	0	0	1	0	0	0
176	Lithobates pustulosus	LC	2	3	2.504	2	3	0	0	0	0	0	0	0	1	0	1
177	Lithobates sierramadrensis	VU	2	3	2.275	2	3	1	0	0	1	0	0	0	0	0	0
178	Lithobates tarahumarae	VU	2	2	2.5052	2	2	0	1	0	1	1	0	0	0	0	0
179	Lithobates tlaloci	CR	1	3	2.083	2	2	1	0	0	0	0	0	0	0	1	1
180	Lithobates vaillanti	LC	2	2	3.151	2	2	0	1	1	0	0	0	0	1	0	1
181	Lithobates yavapaiensis	LC	2	2	2.863	2	3	1	1	1	1	1	0	1	0	1	0
182	Megastomatohyla mixomaculata	EN	1	1	1.706	2	2	1	0	0	0	0	0	0	0	0	1
183	Notophthalmus meridionalis	EN	1	2	2.902	2	2	1	0	1	0	0	0	0	0	0	0
184	Nyctanolis pernix	EN	2	4	3.895	1	1	1	0	0	0	0	0	0	0	0	0
185	Oedipina elongata	LC	1	4	2.901	1	1	1	0	0	0	0	0	0	0	0	0
186	Pachymedusa dacnicolor	LC	2	1	2.501	2	2	1	0	0	0	0	0	0	1	0	1
187	Parvimolge townsendi	CR	1	4	3.113	1	1	1	0	0	0	0	0	0	0	0	0
188	Plectrohhyla pachyderma	CR	1	3	1.86	2	3	1	0	0	1	0	0	1	0	1	0
189	Plectrohyla arborescandens	EN	1	2	2.152	2	3	1	0	0	1	0	0	1	0	0	0
190	Plectrohyla avia	CR	2	3	2.091	2	2	1	0	0	1	0	0	0	0	1	0
191	Plectrohyla bistincta	LC	1	2	2.391	2	2	1	0	0	1	0	0	0	0	0	0
192	Plectrohyla calvicollina	CR	1	2	2.183	2	1	1	0	0	1	0	0	0	0	0	0
193	Plectrohyla celata	CR	1	3	1.7802	2	2	1	0	0	1	0	0	0	0	1	0
194	Plectrohyla cyanomma	CR	1	3	1.96	2	2	1	0	0	1	0	0	0	0	1	0
195	Plectrohyla cyclada	EN	1	2	2.02	2	1	1	0	0	1	0	0	0	0	0	0
196	Plectrohyla guatemalensis	CR	1	2	2	2	2	0	0	0	1	0	0	0	0	0	0
197	Plectrohyla hazelae	CR	1	2	2.033	2	2	0	0	0	1	0	0	0	0	0	0
198	Plectrohyla lacertosa	EN	1	2	2.049	2	1	1	0	0	1	0	0	0	0	0	0
199	Plectrohyla matudai	VU	1	2	1.937	2	2	1	0	0	1	0	0	0	0	0	0
200	Plectrohyla mykter	EN	1	2	2.176	2	2	1	0	0	1	0	0	0	0	0	0
201	Plectrohyla pentheter	EN	1	2	1.948	2	1	1	0	0	1	0	0	0	0	0	0
202	Plectrohyla psarosema	CR	1	2	1.558	2	1	1	0	0	1	0	0	0	0	0	0
203	Plectrohyla pycnochila	CR	1	2	2.065	2	2	1	0	0	1	0	0	0	0	0	0
204	Plectrohyla sabrina	CR	1	2	2.015	2	1	1	0	0	1	0	0	0	0	0	0
205	Plectrohyla sagorum	EN	1	2	1.7	2	2	1	0	0	1	0	0	0		0	0
206	Plectrohyla siopela	CR	1	3	1.613	2	3	1	0	0	1	0	0	1	0	1	0
207	Plectrohyla thorectes	CR	1	2	2.593	2	1	1	0	0	1	0	0	0	0	0	0
208	Pseudacris cadaverina	LC	1	2	1.753	2	2	1	0	0	0	0	0	0	1	0	0
209	Pseudacris clarkii	LC	1	1	2.1052	2	2	1	0	0	0	0	0	0	1	0	1
210	Pseudacris regilla	LC	1	2	2.156	2	1	0	1	0	0	0	1	0	1	0	1
211	Pseudoeurycea ahuitzotl	CR	1	4	2.712	1	1	1	0	0	0	0	0	0	0	0	0
212	Pseudoeurycea altamontana	EN	1	4	2.325	1	1	1	0	0	0	0	0	0	0	0	0
213	Pseudoeurycea amuzga	DD	1	4	2.857	1	1	1	0	0	0	0	0	0		0	0
214	Pseudoeurycea anitae	CR	1	4	2.526	1	1	1	0	0	0	0	0	0		0	0
215	Pseudoeurycea aquatica	CR	2	2	2.3906	1	3	1	0	0	0	0	0	0	0	0	0
216	Pseudoeurycea aurantia	VU	1	4	4.7	1	1	1	0	0	0	0	0	0		0	0
217	Pseudoeurycea bellii	VU	2	4	4.517	1	1	1	0	0	0	0	0	0	0	0	0
218	Pseudoeurycea boneti	VU	2	4	3.201	1	1	1	0	0	0	0	0	0	0	0	0
219	Pseudoeurycea brunnata	CR	1	4	1.971	1	1	1	0	0	0	0	0	0	0	0	0
220	Pseudoeurycea cephalica	NT	1	4	2.482	1	1	1	0	0	0	0	0	0	0	0	0
221	Pseudoeurycea cochranae	EN	1	4	2.775	1	1	1	0	0	0	0	0	0	0	0	0
222	Pseudoeurycea conanti	EN	1	4	2.383	1	1	1	0	0	0	0	0	0	0	0	0
223	Pseudoeurycea firscheini	EN	1	4	2.08	1	1	1	0	0	0	0	0	0	0	0	0
224	Pseudoeurycea gadovii	EN	2	4	4.091	1	1	1	0	0	0	0	0	0	0	0	0
225	Pseudoeurycea galeanae	NT	1	4	2.761	1	1	1	0	0	0	0	0	0		0	0
226	Pseudoeurycea gigantea	CR	2	4	2.53	1	1	1	1	0	0	0	0	0	0	0	0
227	Pseudoeurycea goebeli	CR	1	4	3.031	1	1	1	0	0	0	0	0	0	0	0	0
228	Pseudoeurycea juarezi	CR	1	4	2.127	1	1	1	0	0	0	0	0	0	0	0	0
229	Pseudoeurycea leprosa	VU	1	4	2.591	1	1	1	0	0	0	0	0	0	0	0	0
230	Pseudoeurycea lineola	EN	1	4	3.467	1	1	1	0	0	0	0	0	0	0	0	0
231	Pseudoeurycea longicauda	EN	1	4	2.567	1	1	1	0	0	0	0	0	0	0	0	0
232	Pseudoeurycea lynchi	CR	1	4	1.502	1	1	1	1	0	0	0	0	0	0	0	0
233	Pseudoeurycea maxima	DD	2	4	2.208	1	1	1	0	0	0	0	0	0		0	0
234	Pseudoeurycea melanomolga	EN	1	4	2.263	1	1	1	0	0	0	0	0	0	0	0	0
235	Pseudoeurycea mixcoatl	DD	1	4	2.107	1	1	1	0	0	0	0	0	0	0	0	0
236	Pseudoeurycea mixteca	LC	1	4	2.732	1	1	1	0	0	0	0	0	0	1	0	0
237	Pseudoeurycea mystax	EN	1	4	2.767	1	1	1	0	0	0	0	0	0	0	0	0
238	Pseudoeurycea naucampatepetl	CR	2	4	3.076	1	1	1	0	0	0	0	0	0	0	0	0
239	Pseudoeurycea nigra	CR	1	4	4.157	1	1	1	0	0	0	0	0	0	0	0	0
240	Pseudoeurycea nigromaculata	CR	1	4	1.8	1	1	1	0	0	0	0	0	0	0	0	0
241	Pseudoeurycea obesa	DD	1	4	2.601	1	1	1	0	0	0	0	0	0		0	0
242	Pseudoeurycea orchileucos	EN	1	4	4.175	1	1	1	0	0	0	0	0	0	0	0	0
243	Pseudoeurycea orchimelas	EN	1	4	2.515	1	1	1	0	0	0	0	0	0	0	0	0
244	Pseudoeurycea papenfussi	NT	2	4	4.371	1	1	1	0	0	0	0	0	0		0	0
245	Pseudoeurycea parva	CR	1	4	2.746	1	1	1	0	0	0	0	0	0	0	0	0
246	Pseudoeurycea praecellens	CR	1	4	2.465	1	1	1	0	0	0	0	0	0	0	0	0
247	Pseudoeurycea quetzalanensis	DD	1	4	2.951	1	1	1	0	0	0	0	0	0		0	0
248	Pseudoeurycea rex	CR	1	4	1.901	1	1	1	0	0	0	0	0	0	0	0	0
249	Pseudoeurycea saltator	CR	1	4	2.764	1	1	1	0	0	0	0	0	0	0	0	0
250	Pseudoeurycea scandens	vu	1	4	3.5	1	1	0	0	0	0	0	0	0		0	1
251	Pseudoeurycea smithi	CR	1	4	3.04	1	1	1	0	0	0	0	0	0	0	0	0
252	Pseudoeurycea tenchalli	EN	1	4	2.541	1	1	1	0	0	0	0	0	0	0	0	0
253	Pseudoeurycea teotepec	EN	1	4	3.345	1	1	1	0	0	0	0	0	0	0	0	0
254	Pseudoeurycea tlahcuiloh	CR	1	4	2.44	1	1	1	0	0	0	0	0	0	0	0	0
255	Pseudoeurycea tlilicxitl	DD	1	4	1.994	1	1	0	0	0	0	0	0	0		0	1
256	Pseudoeurycea unguidentis	CR	1	4	3.146	1	1	1	0	0	1	1	0	0	0	1	0
257	Pseudoeurycea werleri	EN	1	4	3.364	1	1	1	0	0	0	0	0	0	0	0	0
258	Ptychohyla acrochorda	DD	1	2	2.928	2	2	1	0	0	1	0	0	0		0	0
259	Ptychohyla euthysanota	NT	1	2	1.8854	1	3	1	0	0	1	0	0	0		1	0
260	Ptychohyla leonhardschultzei	EN	1	3	1.866	2	2	1	0	0	1	0	0	0	0	1	0
261	Ptychohyla zophodes	DD	1	2	2.278	2	2	1	0	0	1	0	0	0		0	0
262	Rana boylii	NT	1	2	2.12	2	2	1	1	0	0	0	0	1	0	0	0
263	Rana draytonii	VU	2	2	2.446	2	3	1	1	1	0	1	0	1	0	1	0
264	Rhinella marina	LC	3	2	1.537	2	3	0	0	0	0	0	0	0	1	0	1
265	Rhinophrynus dorsalis	LC	1	1	1.957	2	3	0	0	0	0	0	0	0	1	0	1
266	Scaphiopus couchii	LC	1	1	1.45	2	2	0	0	0	0	0	0	0	1	0	1
267	Scaphiopus hurterii	LC	1	1	1.725	2	3	1	0	1	0	0	0	0	1	0	1
268	Siren intermedia	LC	3	2	2.5062	3	2	1	0	0	0	0	0	1		1	0
269	Siren lacertina	LC	4	3	2.198	3	2	1	0	0	0	0	0	1		1	1
270	Smilisca baudinii	LC	1	3	1.3	2	2	1	0	0	0	0	0	0	1	1	1
271	Smilisca fodiens	LC	1	1	1.789	2	2	1	0	0	0	0	0	0	1	0	1
272	Spea bombifrons	LC	1	1	1.2	2	3	1	0	0	0	1	0	0	1	1	1
273	Spea hammondii	NT	1	1	1.3	2	2	1	1	0	0	0	0	0	0	1	0
274	Spea multiplicata	LC	1	1	1.34	2	2	1	0	0	0	0	0	0	1	1	1
275	Thorius arboreus	EN	1	5	2.268	1	3	1	0	0	0	0	0	0	0	1	0
276	Thorius aureus	CR	1	5	2.185	1	3	1	0	0	0	0	0	0	0	1	0
277	Thorius boreas	EN	1	5	1.389	1	3	1	0	0	0	0	0	0	0	1	0
278	Thorius dubitus	EN	1	5	2.159	1	3	1	0	0	0	0	0	0	0	1	0
279	Thorius grandis	EN	1	5	2.375	1	3	1	0	0	0	0	0	0	0	1	0
280	Thorius infernalis	CR	1	5	1.52	1	3	1	0	0	0	0	0	0	0	1	0
281	Thorius insperatus	DD	1	5	1.714	1	3	1	0	0	0	0	0	0		1	0
282	Thorius lunaris	EN	1	5	1.35	1	3	1	0	0	0	0	0	0	0	1	0
283	Thorius macdougalli	VU	1	5	1.637	1	3	1	0	0	0	0	0	0	1	1	0
284	Thorius magnipes	CR	1	5	1.435	1	3	1	0	0	0	0	0	0	0	1	0
285	Thorius minutissimus	CR	1	5	1.621	1	3	1	0	0	0	0	0	0	0	1	0
286	Thorius minydemus	CR	1	5	2.14	1	3	1	0	0	0	0	0	0		1	0
287	Thorius munificus	CR	1	5	1.44	1	3	1	0	0	0	0	0	0		1	0
288	Thorius narismagnus	CR	1	5	1.825	1	3	1	0	0	0	0	0	0	0	1	0
289	Thorius narisovalis	CR	1	5	2.36	1	3	1	0	0	0	0	0	0	0	1	0
290	Thorius omiltemi	EN	1	5	1.812	1	3	1	0	0	0	0	0	0	0	1	0
291	Thorius papaloae	EN	1	5	1.861	1	3	1	0	0	0	0	0	0	0	1	0
292	Thorius pennatulus	CR	1	5	1.843	1	3	1	0	0	0	0	0	0	0	1	0
293	Thorius pulmonaris	EN	1	5	2.435	1	3	1	0	0	0	0	0	0	0	1	0
294	Thorius schmidti	EN	1	5	1.565	1	3	1	0	0	0	0	0	0	0	1	0
295	Thorius smithi	CR	1	5	1.782	1	3	1	0	0	0	0	0	0		1	0
296	Thorius spilogaster	CR	1	5	1.419	1	3	1	0	0	0	0	0	0	0	1	0
297	Thorius troglodytes	EN	1	5	2.736	1	3	1	0	0	0	0	0	0	0	1	0
298	Tlalocohyla godmani	VU	1	1	2.344	2	2	1	0	1	0	0	0	0		0	1
299	Tlalocohyla loquax	LC	1	3	1.34	2	2	1	0	0	0	0	0	0	1	1	1
300	Tlalocohyla smithii	LC	1	1	2.4712	2	2	1	0	0	0	0	0	0	0	0	1
301	Trachycephalus venulosus	LC	2	1	1.938	2	2	0	0	0	0	0	0	0	1	0	1
302	Triprion petasatus	LC	1	3	1.428	2	2	0	0	0	0	0	0	0	1	1	1

## Sheet: results
Number in R	Taxon	observed IUCN	Snout-Vent Length	Habitat use	Ova size (median in mm)	Development	clutch size	habitat loss/degradation	introduced species	pollution	chitridiomycosis	climatic fluctuations	pet trade/harvest	dessication of bodies of water	Population trend_observed	other diseases	Population trend_predicted	predicted IUCN
1	Acris crepitans	LC	1	2	1.53	2	2	0	1	1	0	1	1	0	1	0	1	1
2	Agalychnis callidryas	LC	1	2	1.6272	2	2	1	0	0	0	0	0	0	0	0	0	1
3	Agalychnis moreletii	CR	1	1	1.738	2	1	1	0	0	1	0	1	0	0	0	0	2
4	Ambystoma amblycephalum	CR	2	2	2.431	2	3	1	1	0	0	0	0	1	0	0	0	2
5	Ambystoma andersoni	CR	3	2	2.932	3	1	0	1	1	0	0	1	0	0	0	0	2
6	Ambystoma bombypellum	CR	2	3	1.4342	2	3	1	1	1	0	0	0	1	0	1	0	2
7	Ambystoma dumerilii	CR	3	2	2.589	3	1	0	1	0	0	0	1	1	0	0	0	2
8	Ambystoma leorae	CR	2	2	3.502	2	2	1	1	1	0	0	1	1	0	0	0	2
9	Ambystoma mexicanum	CR	2	2	3.549	3	2	0	1	1	0	0	1	1	0	1	0	2
10	Ambystoma ordinarium	EN	2	3	3.831	2	1	1	1	1	0	0	0	1	0	0	0	3
11	Ambystoma rosaceum	LC	2	3	3.504	2	1	1	1	0	0	0	0	0		0	1	1
12	Ambystoma tigrinum	LC	2	3	2.5954	2	2	0	1	0	0	0	0	0	1	0	1	1
13	Anaxyrus boreas	NT	2	3	1.65	2	3	1	1	0	1	0	0	1	0	1	0	4
14	Anaxyrus cognatus	LC	2	3	1.18	2	3	1	0	0	0	0	0	0		0	0	1
15	Anaxyrus compactilis	LC	2	3	1.681	2	2	1	0	0	0	0	0	0		1	0	1
16	Anaxyrus debilis	LC	1	1	1.497	2	3	0	0	0	0	0	0	0	1	0	1	1
17	Anaxyrus kelloggi	LC	1	2	1.7592	2	2	0	0	0	0	0	0	0	1	0	1	1
18	Anaxyrus punctatus	LC	2	1	1.494	2	3	0	0	0	0	0	0	0	1	0	1	1
19	Anaxyrus retiformis	LC	1	1	1.6192	2	2	0	0	0	0	0	0	0	1	0	1	1
20	Anaxyrus woodhousii	LC	2	2	1.25	2	3	0	0	0	0	0	0	0	1	0	1	1
21	Aneides lugubris	LC	2	4	8.25	1	1	1	0	0	0	0	0	0	1	0	1	1
22	Batrachoseps major	LC	1	4	3.602	1	1	1	0	0	0	0	0	0	1	0	1	3
23	Bolitoglossa alberchi	LC	2	4	2.665	1	1	1	0	0	0	0	0	0	1	0	0	1
24	Bolitoglossa chinanteca	SE	1	4	2.389	1	1	1	0	0	0	0	0	0		0	0	3
25	Bolitoglossa engelhardti	EN	1	4	2.591	1	1	1	0	0	0	0	0	0	0	0	0	3
26	Bolitoglossa flavimembris	EN	1	4	3.235	1	1	1	0	0	0	0	0	0	0	0	0	3
27	Bolitoglossa flaviventris	EN	2	4	3.785	1	1	1	0	0	0	0	0	0	0	0	0	3
28	Bolitoglossa franklini	EN	1	4	2.288	1	1	1	0	0	0	0	0	0	0	0	0	3
29	Bolitoglossa hartwegi	NT	1	4	2.154	1	1	1	0	0	0	0	0	0	1	0	1	3
30	Bolitoglossa hermosa	NT	1	4	2.688	1	1	1	0	0	0	0	0	0		0	0	3
31	Bolitoglossa lincolni	NT	1	4	1.813	1	1	1	0	0	0	0	0	0	1	0	1	3
32	Bolitoglossa macrinii	NT	1	4	3.045	1	1	1	0	0	0	0	0	0	0	0	0	2
33	Bolitoglossa mexicana	LC	2	4	3.865	1	1	1	0	0	0	0	0	0	0	0	0	3
34	Bolitoglossa mulleri	VU	1	4	3.647	1	1	1	0	0	0	0	0	0	0	0	0	3
35	Bolitoglossa oaxacensis	DD	1	4	1.515	1	1	1	0	0	0	0	0	0		0	0	3
36	Bolitoglossa occidentalis	LC	1	4	2.775	1	1	1	0	0	1	0	0	0	1	0	1	2
37	Bolitoglossa platydactyla	NT	4	4	3.421	1	1	1	0	0	0	0	0	0	0	0	0	4
38	Bolitoglossa riletti	EN	1	4	2.506	1	1	1	0	0	0	0	0	0	0	0	0	3
39	Bolitoglossa rostrata	VU	1	4	2.697	1	1	1	0	0	0	0	0	0	0	0	0	3
40	Bolitoglossa rufescens	LC	1	4	2.701	1	1	1	0	0	0	0	0	0	1	0	1	3
41	Bolitoglossa stuarti	DD	1	4	1.805	1	1	0	0	0	0	0	0	0		0	0	3
42	Bolitoglossa veracrucis	EN	1	4	3.06	1	1	1	0	0	0	0	0	0	0	0	0	2
43	Bolitoglossa yucatana	LC	1	4	3.036	1	1	1	0	0	0	0	0	0	0	0	0	2
44	Bolitoglossa zapoteca	DD	1	4	2.981	1	1	1	0	0	0	0	0	0		0	0	2
45	Bromeliohyla bromeliacia	EN	1	1	2.3322	2	1	1	0	1	1	0	0	0	0	0	0	3
46	Charadrahyla trux	CR	2	3	3.191	2	2	1	0	0	1	0	0	0	0	0	0	2
47	Chiropterotriton arboreus	CR	1	4	2.336	1	1	1	0	0	0	0	0	0	0	0	0	3
48	Chiropterotriton chiropterus	CR	1	4	2.561	1	1	1	0	0	0	0	0	0	0	0	0	3
49	Chiropterotriton chondrostega	EN	1	4	3.157	1	1	1	0	0	0	0	0	0	0	0	0	3
50	Chiropterotriton cracens	EN	1	4	1.75	1	1	0	0	0	0	1	0	0	0	0	0	3
51	Chiropterotriton dimidiatus	EN	1	4	1.4	1	1	1	0	0	0	0	0	0	0	0	0	3
52	Chiropterotriton lavae	CR	1	4	2.97	1	1	1	0	0	0	0	0	0		0	0	2
53	Chiropterotriton magnipes	CR	1	4	2.673	1	2	1	0	0	0	0	0	1	0	0	0	2
54	Chiropterotriton mosaueri	DD	1	4	1.7182	1	1	1	0	0	0	0	0	1		0	0	3
55	Chiropterotriton multidentatus	EN	1	4	1.865	1	1	1	0	0	1	1	0	0	0	0	0	3
56	Chiropterotriton orculus	VU	1	4	3.457	1	1	1	0	0	0	0	0	0	0	0	0	3
57	Chiropterotriton priscus	NT	1	4	1.2	1	1	0	0	0	0	0	0	0	1	0	1	4
58	Chiropterotriton terrestris	CR	1	4	3.04	1	1	1	0	0	0	0	0	0		0	0	2
59	Craugastor alfredii	VU	1	4	2.456	1	1	1	0	0	0	0	0	0	0	0	0	3
60	Craugastor amniscola	DD	1	4	2.418	1	1	1	0	1	0	0	0	0		0	0	3
61	Craugastor augusti	LC	2	4	2.087	2	1	0	0	0	0	0	0	0	1	0	1	1
62	Craugastor berkenbuschii	NT	1	3	2.179	2	2	1	0	0	1	0	0	0	0	1	0	2
63	Craugastor brocchi	VU	2	4	3.184	1	1	1	0	0	0	0	0	0	0	0	0	5
64	Craugastor decoratus	VU	1	4	3.583	1	1	1	0	0	0	0	0	0		0	0	3
65	Craugastor glaucus	CR	1	4	2.965	1	1	1	0	0	0	0	0	0	0	0	0	2
66	Craugastor greggi	CR	1	4	3.1102	1	1	1	0	0	1	0	0	0	0	0	0	2
67	Craugastor guerreroensis	CR	1	4	3.62	1	1	1	0	0	1	0	0	0	0	0	0	2
68	Craugastor hobartsmithi	EN	1	4	2.373	1	1	1	0	0	0	0	0	0	0	0	0	3
69	Craugastor laticeps	NT	2	4	4.371	1	1	1	0	0	1	0	0	0		0	0	4
70	Craugastor lineatus	CR	1	4	3.675	1	1	1	0	0	1	0	0	0	0	0	0	2
71	Craugastor loki	LC	1	4	2.855	1	1	1	0	0	0	0	0	0	1	0	0	2
72	Craugastor matudai	VU	1	4	2.168	1	1	0	0	0	0	0	0	0	1	0	1	5
73	Craugastor megalotympanum	CR	1	4	2.666	1	1	1	0	0	0	0	0	0	0	0	0	3
74	Craugastor mexicanus	LC	1	4	2.865	1	1	1	0	0	1	0	0	0	0	0	0	2
75	Craugastor montanus	EN	1	4	1.661	1	1	1	0	0	0	0	0	0	0	0	0	3
76	Craugastor occidentalis	DD	1	4	1.922	1	1	0	0	0	0	0	0	0		0	0	5
77	Craugastor omiltemanus	EN	1	4	2.997	1	1	1	0	0	0	0	0	0	0	0	0	2
78	Craugastor pelorus	DD	1	4	2.33	1	1	1	0	0	0	0	0	0		0	0	3
79	Craugastor polymniae	CR	1	4	2.263	1	1	1	0	0	1	0	0	0	0	0	0	2
80	Craugastor pozo	CR	1	4	3.426	1	1	1	0	0	0	0	0	0	0	0	0	3
81	Craugastor pygmaeus	VU	1	4	2.981	1	1	1	0	0	0	0	0	0	0	0	0	2
82	Craugastor rhodopis	VU	1	4	2.67	1	1	1	0	0	0	0	0	0	0	0	0	3
83	Craugastor rugulosus	LC	1	4	2.185	1	2	1	0	0	0	0	0	1	1	0	0	1
84	Craugastor rupinius	LC	1	4	2.31	1	1	1	0	0	0	0	0	0	1	0	0	3
85	Craugastor silvicola	EN	1	4	2.652	1	1	1	0	0	0	0	0	0	0	0	0	3
86	Craugastor spatulatus	EN	1	4	2.06	1	1	1	0	0	0	0	0	0	0	0	0	3
87	Craugastor stuarti	EN	1	4	2.49	1	1	1	0	0	0	0	0	0	0	0	0	3
88	Craugastor tarahumaraensis	VU	1	4	3.247	1	1	1	0	0	0	0	0	0	0	0	0	3
89	Craugastor taylori	DD	1	4	1.495	1	1	0	0	0	0	0	0	0		0	0	1
90	Craugastor uno	EN	1	4	3.747	1	1	1	0	0	0	0	0	0	0	0	0	3
91	Craugastor vocalis	LC	1	4	2.561	1	1	1	0	0	0	0	0	0	0	0	0	3
92	Craugastor vulcani	EN	1	4	2.42	1	1	1	0	0	0	0	0	0	0	0	0	3
93	Craugastor yucatanensis	NT	1	4	2.715	1	1	1	0	0	0	0	0	0		0	0	3
94	Cryptotriton adelos	EN	1	4	2.652	1	1	1	0	0	0	0	0	0	0	0	0	3
95	Cryptotriton alvarezdeltoroi	EN	1	4	2.725	1	1	1	0	0	0	0	0	0	0	0	0	3
96	Dendropsophus ebraccatus	LC	1	1	1.3	2	2	1	0	1	0	0	0	0	1	0	0	1
97	Dendropsophus microcephalus	LC	1	1	1.535	2	2	0	0	0	0	0	0	0	1	0	0	1
98	Dendropsophus sartori	LC	1	1	1.861	2	2	1	0	0	0	0	0	0	1	0	0	1
99	Dendrotriton megarhinus	VU	1	4	2.0752	1	2	0	0	0	0	1	0	0	1	0	1	5
100	Dendrotriton xolocalcae	VU	1	4	2.812	1	1	1	0	0	0	0	0	0	1	0	1	3
101	Dermophis mexicanus	VU	4	4	3.004	1	1	1	0	0	0	0	1	0	0	0	0	5
102	Dermophis oaxacae	DD	4	5	2.79	1	3	1	1	0	0	0	0	0		1	0	2
103	Diaglena spatulata	LC	2	1	2.7802	2	3	0	0	0	0	1	0	0		1	0	1
104	Duellmanohyla chamulae	EN	1	3	1.737	2	2	1	0	0	1	0	0	0	0	1	0	3
105	Duellmanohyla ignicolor	EN	1	2	2.7312	2	1	1	0	0	1	0	0	0	0	0	0	3
106	Ecnomiohyla echinata	CR	1	2	3.8232	2	1	1	0	0	1	0	0	0	0	0	0	2
107	Ecnomiohyla miotympanum	NT	1	2	2.515	2	2	1	0	0	0	0	1	0	0	0	0	4
108	Ecnomiohyla valancifer	CR	2	2	3.557	2	2	1	0	0	0	0	0	0	0	0	0	2
109	Eleutherodactylus angustidigitorum	VU	1	4	2.515	1	1	1	0	0	0	0	0	0	0	0	0	3
110	Eleutherodactylus cystignathoides	LC	1	4	1.59	1	1	0	0	0	0	0	0	0	1	0	0	1
111	Eleutherodactylus dennisi	EN	1	4	3.97	1	1	1	0	0	0	0	0	0		0	0	3
112	Eleutherodactylus dilatus	EN	1	4	2.6	1	1	1	0	0	0	0	0	0	0	0	0	3
113	Eleutherodactylus dixoni/Eleuthrodactylus albolabris	CR	1	4	2.815	1	1	1	0	0	0	0	0	0	0	0	0	2
114	Eleutherodactylus grandis	CR	1	4	2.882	1	1	1	0	0	0	0	0	0	0	0	0	2
115	Eleutherodactylus guttilatus	LC	1	4	1.671	1	1	1	0	0	0	0	0	0		0	0	3
116	Eleutherodactylus interorbitalis	DD	1	4	2.785	1	1	1	0	0	0	0	0	0		0	1	3
117	Eleutherodactylus leprus	VU	1	4	3.185	1	1	1	0	0	0	0	0	0	0	0	0	3
118	Eleutherodactylus longipes	VU	1	4	2.401	1	1	1	0	0	1	0	0	0	0	0	0	2
119	Eleutherodactylus marnockii	LC	1	4	2.66	1	1	1	0	0	0	0	0	0	1	0	1	3
120	Eleutherodactylus maurus	DD	1	4	3.221	1	1	1	0	0	0	0	0	0		0	0	3
121	Eleutherodactylus modestus	VU	1	4	3.18	1	1	1	0	0	0	0	0	0	0	0	0	3
122	Eleutherodactylus nitidus	LC	1	4	1.421	1	1	1	0	0	0	0	0	0	0	0	0	3
123	Eleutherodactylus nivicolimae	VU	1	4	2.816	1	1	1	0	0	0	0	0	0	1	0	1	2
124	Eleutherodactylus pallidus	DD	1	4	2.566	1	1	1	0	0	0	0	0	0		0	0	3
125	Eleutherodactylus pipilans	LC	1	4	3.118	1	1	1	0	0	0	0	0	0	1	0	1	2
126	Eleutherodactylus planirostris	IN	1	4	2.077	1	1	0	0	0	0	0	0	0	1	0	1	5
127	Eleutherodactylus rubrimaculatus	VU	1	4	3.586	1	1	1	0	0	0	0	0	0	1	0	1	3
128	Eleutherodactylus rufescens	CR	1	4	3.356	1	1	1	0	0	0	0	0	0	0	0	0	3
129	Eleutherodactylus saxatilis	EN	1	4	2.315	1	1	1	0	0	0	0	0	0	0	0	0	3
130	Eleutherodactylus syristes	EN	1	4	3.566	1	1	1	0	0	0	0	0	0	0	0	0	3
131	Eleutherodactylus teretistes	DD	1	4	2.881	1	1	1	0	0	0	0	0	0		0	1	2
132	Eleutherodactylus verrucipes	VU	1	4	3.126	1	1	1	0	0	0	0	0	0	1	0	1	3
133	Eleutherodactylus verruculatus	DD	1	4	3.105	1	1	1	0	0	0	0	0	0		0	0	2
134	Engystomops pustulosus	LC	1	3	1.4	2	2	1	0	0	0	0	0	0	1	1	0	1
135	Ensatina eschscholtzii	LC	2	4	2.882	1	1	1	0	0	0	0	0	0	0	0	0	1
136	Exerodonta abdivita	DD	1	2	2.04	2	2	1	0	0	0	0	0	0		0	0	1
137	Exerodonta bivocata	DD	1	3	1.623	2	2	1	0	0	0	0	0	0		1	0	1
138	Exerodonta chimalapa	EN	1	2	3.435	2	3	1	0	0	0	0	0	1	0	0	0	3
139	Exerodonta juanitae	VU	1	1	2.3884	2	2	1	0	0	1	0	0	0	0	0	0	5
140	Exerodonta melanomma	VU	1	3	1.48	2	2	1	0	0	1	0	0	0	0	1	0	5
141	Exerodonta smaragdina	LC	1	3	1.77	2	2	1	0	0	0	0	0	0	1	1	1	1
142	Exerodonta sumichrasti	LC	1	2	1.61	2	2	1	0	0	0	0	0	0	0	0	0	1
143	Exerodonta xera	VU	1	2	1.542	2	2	1	0	0	0	0	0	0	1	0	1	1
144	Gastrophryne elegans	LC	1	1	1.683	2	2	1	0	0	0	0	0	0	1	0	1	1
145	Gastrophryne olivacea	LC	1	1	2.045	2	3	0	0	0	0	1	0	0	1	1	0	1
146	Hyalinobatrachium fleischmanni	LC	1	2	2.322	2	1	1	0	1	1	0	0	0		0	1	1
147	Hyla arenicolor	LC	1	3	1.7592	2	3	0	0	0	0	0	0	0	1	1	1	1
148	Hyla euphorbiacea	NT	1	1	2.193	2	2	1	0	0	0	0	0	0	0	0	0	1
149	Hyla eximia	LC	1	2	1.705	2	3	0	0	0	0	0	0	0	1	0	1	1
150	Hyla plicata	LC	1	3	1.3822	2	3	1	0	0	0	0	0	0	1	1	1	1
151	Hyla wrightorum	LC	1	2	1.485	2	2	0	0	0	0	0	0	0	1	0	1	1
152	Hypopachus variolosus	LC	1	1	1.4982	2	2	0	0	0	0	0	0	0	1	0	0	1
153	Incilius alvarius	LC	4	2	1.668	2	3	0	0	0	0	0	0	0	1	1	1	1
154	Incilius canaliferus	LC	1	3	2.506	2	3	1	0	1	0	0	0	0	1	1	1	1
155	Incilius cavifrons	EN	2	2	3.6194	2	2	1	0	0	0	0	0	0	0	0	0	3
156	Incilius coccifer	LC	1	3	1.51	2	3	0	0	0	0	0	0	0	1	1	0	1
157	Incilius cristatus	CR	2	2	3.215	2	2	1	0	1	0	0	0	0	0	0	0	2
158	Incilius gemmifer	EN	1	2	2.786	2	2	1	0	0	0	0	0	0	0	0	0	3
159	Incilius luetkenii	LC	2	1	2.825	2	3	0	0	0	0	0	0	0	0	0	0	1
160	Incilius marmoreus	LC	1	3	1.365	2	2	1	0	0	0	0	0	0	1	1	0	1
161	Incilius mazatlanensis	LC	2	3	1.9712	2	3	1	0	0	0	0	0	1	1	1	1	1
162	Incilius perplexus	EN	1	1	2.0242	2	2	1	0	0	0	0	0	0	0	0	0	1
163	Incilius tutelarius	EN	2	2	3.391	2	2	1	0	0	1	0	0	0	0	0	0	3
164	Incilius valliceps	LC	2	2	1.21	2	3	0	0	0	0	0	0	0	1	0	1	1
165	Leptodactylus fragilis	LC	1	1	1.5592	2	2	0	0	1	0	0	0	0	1	0	0	1
166	Leptodactylus melanonotus	LC	1	1	1.815	2	2	0	0	1	0	0	0	0	1	0	1	1
167	Lithobates berlandieri	LC	2	2	1.5262	2	3	0	0	0	0	0	0	0	1	0	1	1
168	Lithobates catesbeianus	LC	3	2	1.3	2	3	0	0	0	0	0	0	0	1	0	1	1
169	Lithobates chiricahuensis	VU	2	2	2.711	2	2	1	1	0	1	0	0	1	0	0	0	5
170	Lithobates dunni	EN	2	3	1.834	2	3	0	0	0	0	0	1	0	0	0	0	3
171	Lithobates forreri	LC	2	3	1.36	2	3	0	0	0	0	0	0	0	1	0	1	1
172	Lithobates lemosespinali	DD	1	2	3.116	2	2	1	0	0	0	0	0	0		0	0	3
173	Lithobates magnaocularis	LC	1	3	1.69	2	3	0	0	0	0	1	0	0		1	1	1
174	Lithobates megapoda	VU	3	3	3.179	2	3	1	0	1	0	0	1	0	0	0	0	5
175	Lithobates omiltemanus	CR	1	2	2.272	2	3	1	0	0	1	0	0	1	0	0	0	2
176	Lithobates pustulosus	LC	2	3	2.504	2	3	0	0	0	0	0	0	0	1	0	1	1
177	Lithobates sierramadrensis	VU	2	3	2.275	2	3	1	0	0	1	0	0	0	0	0	0	5
178	Lithobates tarahumarae	VU	2	2	2.5052	2	2	0	1	0	1	1	0	0	0	0	0	5
179	Lithobates tlaloci	CR	1	3	2.083	2	2	1	0	0	0	0	0	0	0	1	0	2
180	Lithobates vaillanti	LC	2	2	3.151	2	2	0	1	1	0	0	0	0	1	0	1	1
181	Lithobates yavapaiensis	LC	2	2	2.863	2	3	1	1	1	1	1	0	1	0	1	0	1
182	Megastomatohyla mixomaculata	EN	1	1	1.706	2	2	1	0	0	0	0	0	0	0	0	0	1
183	Notophthalmus meridionalis	EN	1	2	2.902	2	2	1	0	1	0	0	0	0	0	0	0	3
184	Nyctanolis pernix	EN	2	4	3.895	1	1	1	0	0	0	0	0	0	0	0	0	3
185	Oedipina elongata	LC	1	4	2.901	1	1	1	0	0	0	0	0	0	0	0	0	2
186	Pachymedusa dacnicolor	LC	2	1	2.501	2	2	1	0	0	0	0	0	0	1	0	1	1
187	Parvimolge townsendi	CR	1	4	3.113	1	1	1	0	0	0	0	0	0	0	0	0	2
188	Plectrohhyla pachyderma	CR	1	3	1.86	2	3	1	0	0	1	0	0	1	0	1	0	2
189	Plectrohyla arborescandens	EN	1	2	2.152	2	3	1	0	0	1	0	0	1	0	0	0	3
190	Plectrohyla avia	CR	2	3	2.091	2	2	1	0	0	1	0	0	0	0	1	0	2
191	Plectrohyla bistincta	LC	1	2	2.391	2	2	1	0	0	1	0	0	0	0	0	0	3
192	Plectrohyla calvicollina	CR	1	2	2.183	2	1	1	0	0	1	0	0	0	0	0	0	2
193	Plectrohyla celata	CR	1	3	1.7802	2	2	1	0	0	1	0	0	0	0	1	0	2
194	Plectrohyla cyanomma	CR	1	3	1.96	2	2	1	0	0	1	0	0	0	0	1	0	2
195	Plectrohyla cyclada	EN	1	2	2.02	2	1	1	0	0	1	0	0	0	0	0	0	3
196	Plectrohyla guatemalensis	CR	1	2	2	2	2	0	0	0	1	0	0	0	0	0	0	2
197	Plectrohyla hazelae	CR	1	2	2.033	2	2	0	0	0	1	0	0	0	0	0	0	2
198	Plectrohyla lacertosa	EN	1	2	2.049	2	1	1	0	0	1	0	0	0	0	0	0	3
199	Plectrohyla matudai	VU	1	2	1.937	2	2	1	0	0	1	0	0	0	0	0	0	3
200	Plectrohyla mykter	EN	1	2	2.176	2	2	1	0	0	1	0	0	0	0	0	0	3
201	Plectrohyla pentheter	EN	1	2	1.948	2	1	1	0	0	1	0	0	0	0	0	1	3
202	Plectrohyla psarosema	CR	1	2	1.558	2	1	1	0	0	1	0	0	0	0	0	0	2
203	Plectrohyla pycnochila	CR	1	2	2.065	2	2	1	0	0	1	0	0	0	0	0	0	3
204	Plectrohyla sabrina	CR	1	2	2.015	2	1	1	0	0	1	0	0	0	0	0	0	3
205	Plectrohyla sagorum	EN	1	2	1.7	2	2	1	0	0	1	0	0	0		0	0	3
206	Plectrohyla siopela	CR	1	3	1.613	2	3	1	0	0	1	0	0	1	0	1	0	2
207	Plectrohyla thorectes	CR	1	2	2.593	2	1	1	0	0	1	0	0	0	0	0	0	2
208	Pseudacris cadaverina	LC	1	2	1.753	2	2	1	0	0	0	0	0	0	1	0	0	1
209	Pseudacris clarkii	LC	1	1	2.1052	2	2	1	0	0	0	0	0	0	1	0	0	1
210	Pseudacris regilla	LC	1	2	2.156	2	1	0	1	0	0	0	1	0	1	0	1	1
211	Pseudoeurycea ahuitzotl	CR	1	4	2.712	1	1	1	0	0	0	0	0	0	0	0	0	3
212	Pseudoeurycea altamontana	EN	1	4	2.325	1	1	1	0	0	0	0	0	0	0	0	0	3
213	Pseudoeurycea amuzga	DD	1	4	2.857	1	1	1	0	0	0	0	0	0		0	0	2
214	Pseudoeurycea anitae	CR	1	4	2.526	1	1	1	0	0	0	0	0	0		0	0	3
215	Pseudoeurycea aquatica	CR	2	2	2.3906	1	3	1	0	0	0	0	0	0	0	0	0	2
216	Pseudoeurycea aurantia	VU	1	4	4.7	1	1	1	0	0	0	0	0	0		0	1	3
217	Pseudoeurycea bellii	VU	2	4	4.517	1	1	1	0	0	0	0	0	0	0	0	0	5
218	Pseudoeurycea boneti	VU	2	4	3.201	1	1	1	0	0	0	0	0	0	0	0	0	5
219	Pseudoeurycea brunnata	CR	1	4	1.971	1	1	1	0	0	0	0	0	0	0	0	0	3
220	Pseudoeurycea cephalica	NT	1	4	2.482	1	1	1	0	0	0	0	0	0	0	0	0	3
221	Pseudoeurycea cochranae	EN	1	4	2.775	1	1	1	0	0	0	0	0	0	0	0	0	3
222	Pseudoeurycea conanti	EN	1	4	2.383	1	1	1	0	0	0	0	0	0	0	0	0	3
223	Pseudoeurycea firscheini	EN	1	4	2.08	1	1	1	0	0	0	0	0	0	0	0	0	3
224	Pseudoeurycea gadovii	EN	2	4	4.091	1	1	1	0	0	0	0	0	0	0	0	0	3
225	Pseudoeurycea galeanae	NT	1	4	2.761	1	1	1	0	0	0	0	0	0		0	0	3
226	Pseudoeurycea gigantea	CR	2	4	2.53	1	1	1	1	0	0	0	0	0	0	0	0	2
227	Pseudoeurycea goebeli	CR	1	4	3.031	1	1	1	0	0	0	0	0	0	0	0	0	2
228	Pseudoeurycea juarezi	CR	1	4	2.127	1	1	1	0	0	0	0	0	0	0	0	0	3
229	Pseudoeurycea leprosa	VU	1	4	2.591	1	1	1	0	0	0	0	0	0	0	0	0	3
230	Pseudoeurycea lineola	EN	1	4	3.467	1	1	1	0	0	0	0	0	0	0	0	0	3
231	Pseudoeurycea longicauda	EN	1	4	2.567	1	1	1	0	0	0	0	0	0	0	0	0	3
232	Pseudoeurycea lynchi	CR	1	4	1.502	1	1	1	1	0	0	0	0	0	0	0	0	2
233	Pseudoeurycea maxima	DD	2	4	2.208	1	1	1	0	0	0	0	0	0		0	0	3
234	Pseudoeurycea melanomolga	EN	1	4	2.263	1	1	1	0	0	0	0	0	0	0	0	0	3
235	Pseudoeurycea mixcoatl	DD	1	4	2.107	1	1	1	0	0	0	0	0	0	0	0	0	3
236	Pseudoeurycea mixteca	LC	1	4	2.732	1	1	1	0	0	0	0	0	0	1	0	1	3
237	Pseudoeurycea mystax	EN	1	4	2.767	1	1	1	0	0	0	0	0	0	0	0	0	3
238	Pseudoeurycea naucampatepetl	CR	2	4	3.076	1	1	1	0	0	0	0	0	0	0	0	0	2
239	Pseudoeurycea nigra	CR	1	4	4.157	1	1	1	0	0	0	0	0	0	0	0	0	3
240	Pseudoeurycea nigromaculata	CR	1	4	1.8	1	1	1	0	0	0	0	0	0	0	0	0	3
241	Pseudoeurycea obesa	DD	1	4	2.601	1	1	1	0	0	0	0	0	0		0	0	3
242	Pseudoeurycea orchileucos	EN	1	4	4.175	1	1	1	0	0	0	0	0	0	0	0	0	3
243	Pseudoeurycea orchimelas	EN	1	4	2.515	1	1	1	0	0	0	0	0	0	0	0	0	3
244	Pseudoeurycea papenfussi	NT	2	4	4.371	1	1	1	0	0	0	0	0	0		0	0	3
245	Pseudoeurycea parva	CR	1	4	2.746	1	1	1	0	0	0	0	0	0	0	0	0	3
246	Pseudoeurycea praecellens	CR	1	4	2.465	1	1	1	0	0	0	0	0	0	0	0	0	3
247	Pseudoeurycea quetzalanensis	DD	1	4	2.951	1	1	1	0	0	0	0	0	0		0	0	2
248	Pseudoeurycea rex	CR	1	4	1.901	1	1	1	0	0	0	0	0	0	0	0	0	3
249	Pseudoeurycea saltator	CR	1	4	2.764	1	1	1	0	0	0	0	0	0	0	0	0	3
250	Pseudoeurycea scandens	vu	1	4	3.5	1	1	0	0	0	0	0	0	0		0	0	5
251	Pseudoeurycea smithi	CR	1	4	3.04	1	1	1	0	0	0	0	0	0	0	0	0	2
252	Pseudoeurycea tenchalli	EN	1	4	2.541	1	1	1	0	0	0	0	0	0	0	0	0	3
253	Pseudoeurycea teotepec	EN	1	4	3.345	1	1	1	0	0	0	0	0	0	0	0	0	3
254	Pseudoeurycea tlahcuiloh	CR	1	4	2.44	1	1	1	0	0	0	0	0	0	0	0	0	3
255	Pseudoeurycea tlilicxitl	DD	1	4	1.994	1	1	0	0	0	0	0	0	0		0	0	5
256	Pseudoeurycea unguidentis	CR	1	4	3.146	1	1	1	0	0	1	1	0	0	0	1	0	2
257	Pseudoeurycea werleri	EN	1	4	3.364	1	1	1	0	0	0	0	0	0	0	0	0	3
258	Ptychohyla acrochorda	DD	1	2	2.928	2	2	1	0	0	1	0	0	0		0	0	3
259	Ptychohyla euthysanota	NT	1	2	1.8854	1	3	1	0	0	1	0	0	0		1	1	4
260	Ptychohyla leonhardschultzei	EN	1	3	1.866	2	2	1	0	0	1	0	0	0	0	1	0	3
261	Ptychohyla zophodes	DD	1	2	2.278	2	2	1	0	0	1	0	0	0		0	0	3
262	Rana boylii	NT	1	2	2.12	2	2	1	1	0	0	0	0	1	0	0	0	4
263	Rana draytonii	VU	2	2	2.446	2	3	1	1	1	0	1	0	1	0	1	0	5
264	Rhinella marina	LC	3	2	1.537	2	3	0	0	0	0	0	0	0	1	0	1	1
265	Rhinophrynus dorsalis	LC	1	1	1.957	2	3	0	0	0	0	0	0	0	1	0	1	1
266	Scaphiopus couchii	LC	1	1	1.45	2	2	0	0	0	0	0	0	0	1	0	1	1
267	Scaphiopus hurterii	LC	1	1	1.725	2	3	1	0	1	0	0	0	0	1	0	1	1
268	Siren intermedia	LC	3	2	2.5062	3	2	1	0	0	0	0	0	1		1	0	1
269	Siren lacertina	LC	4	3	2.198	3	2	1	0	0	0	0	0	1		1	0	1
270	Smilisca baudinii	LC	1	3	1.3	2	2	1	0	0	0	0	0	0	1	1	1	1
271	Smilisca fodiens	LC	1	1	1.789	2	2	1	0	0	0	0	0	0	1	0	1	1
272	Spea bombifrons	LC	1	1	1.2	2	3	1	0	0	0	1	0	0	1	1	1	1
273	Spea hammondii	NT	1	1	1.3	2	2	1	1	0	0	0	0	0	0	1	0	4
274	Spea multiplicata	LC	1	1	1.34	2	2	1	0	0	0	0	0	0	1	1	1	1
275	Thorius arboreus	EN	1	5	2.268	1	3	1	0	0	0	0	0	0	0	1	0	3
276	Thorius aureus	CR	1	5	2.185	1	3	1	0	0	0	0	0	0	0	1	0	2
277	Thorius boreas	EN	1	5	1.389	1	3	1	0	0	0	0	0	0	0	1	0	2
278	Thorius dubitus	EN	1	5	2.159	1	3	1	0	0	0	0	0	0	0	1	0	2
279	Thorius grandis	EN	1	5	2.375	1	3	1	0	0	0	0	0	0	0	1	0	3
280	Thorius infernalis	CR	1	5	1.52	1	3	1	0	0	0	0	0	0	0	1	0	2
281	Thorius insperatus	DD	1	5	1.714	1	3	1	0	0	0	0	0	0		1	1	2
282	Thorius lunaris	EN	1	5	1.35	1	3	1	0	0	0	0	0	0	0	1	0	3
283	Thorius macdougalli	VU	1	5	1.637	1	3	1	0	0	0	0	0	0	1	1	1	2
284	Thorius magnipes	CR	1	5	1.435	1	3	1	0	0	0	0	0	0	0	1	0	2
285	Thorius minutissimus	CR	1	5	1.621	1	3	1	0	0	0	0	0	0	0	1	0	2
286	Thorius minydemus	CR	1	5	2.14	1	3	1	0	0	0	0	0	0		1	1	2
287	Thorius munificus	CR	1	5	1.44	1	3	1	0	0	0	0	0	0		1	0	2
288	Thorius narismagnus	CR	1	5	1.825	1	3	1	0	0	0	0	0	0	0	1	0	2
289	Thorius narisovalis	CR	1	5	2.36	1	3	1	0	0	0	0	0	0	0	1	0	3
290	Thorius omiltemi	EN	1	5	1.812	1	3	1	0	0	0	0	0	0	0	1	0	2
291	Thorius papaloae	EN	1	5	1.861	1	3	1	0	0	0	0	0	0	0	1	0	2
292	Thorius pennatulus	CR	1	5	1.843	1	3	1	0	0	0	0	0	0	0	1	0	2
293	Thorius pulmonaris	EN	1	5	2.435	1	3	1	0	0	0	0	0	0	0	1	0	3
294	Thorius schmidti	EN	1	5	1.565	1	3	1	0	0	0	0	0	0	0	1	0	2
295	Thorius smithi	CR	1	5	1.782	1	3	1	0	0	0	0	0	0		1	0	2
296	Thorius spilogaster	CR	1	5	1.419	1	3	1	0	0	0	0	0	0	0	1	0	2
297	Thorius troglodytes	EN	1	5	2.736	1	3	1	0	0	0	0	0	0	0	1	0	3
298	Tlalocohyla godmani	VU	1	1	2.344	2	2	1	0	1	0	0	0	0		0	0	5
299	Tlalocohyla loquax	LC	1	3	1.34	2	2	1	0	0	0	0	0	0	1	1	1	1
300	Tlalocohyla smithii	LC	1	1	2.4712	2	2	1	0	0	0	0	0	0	0	0	0	1
301	Trachycephalus venulosus	LC	2	1	1.938	2	2	0	0	0	0	0	0	0	1	0	0	1
302	Triprion petasatus	LC	1	3	1.428	2	2	0	0	0	0	0	0	0	1	1	1	1

## Sheet: size
size classification in amphibians (SVL)			no. of eggs			habitat use			development			IUCN			population trend
SVL			less than100	1		ephemeral pond breeders	E	1	direct	D	1	least concern	LC	1	stable	1
up to 69 mm	S	1	from 100-1000	2		permanent water associated	P	2	larval	L	2	critical	CR	2	decreasing	0
70 - 120 mm	M	2	more than 1000	3		stream associated	S	3	paedomorphic	P	3	endangered	EN	3
121 - 171 mm	L	3				terrestral breeders	TB	4				not threatened	NT	4
more than 172 mm	VL	4				terrestrial	T	5				not evaluated	SE
												vulnerable	VU	5
													DD
												introduced	IN	6

## Sheet: test data
Number in R	Name	Snout-Vent Length	Habitat use	Ova size (median in mm)	Development	clutch size	habitat loss/degradation	introduced species	pollution	chitridiomycosis	climatic fluctuations	pet trade/harvest	dessication of bodies of water	other diseases	Population trend predicted
1	Ambystoma rosaceum	2	3	3.5	2	1	1	1	0	0	0	0	0	0
2	Anaxyrus cognatus	2	3	1.18	2	3	1	0	0	0	0	0	0	0
3	Anaxyrus compactilis	2	3	1.68	2	2	1	0	0	0	0	0	0	1
4	Bolitoglossa chinanteca	1	4	2.39	1	1	1	0	0	0	0	0	0	0
5	Bolitoglossa hermosa	1	4	2.69	1	1	1	0	0	0	0	0	0	0
6	Bolitoglossa oaxacensis	1	4	1.52	1	1	1	0	0	0	0	0	0	0
7	Bolitoglossa stuarti	1	4	1.81	1	1	0	0	0	0	0	0	0	0
8	Bolitoglossa zapoteca	1	4	2.98	1	1	1	0	0	0	0	0	0	0
9	Chiropterotriton lavae	1	4	2.97	1	1	1	0	0	0	0	0	0	0
10	Chiropterotriton mosaueri	1	4	1.72	1	1	1	0	0	0	0	0	1	0
11	Chiropterotriton terrestris	1	4	3.04	1	1	1	0	0	0	0	0	0	0
12	Craugastor amniscola	1	4	2.42	1	1	1	0	1	0	0	0	0	0
13	Craugastor decoratus	1	4	3.58	1	1	1	0	0	0	0	0	0	0
14	Craugastor laticeps	2	4	4.37	1	1	1	0	0	1	0	0	0	0
15	Craugastor occidentalis	1	4	1.92	1	1	0	0	0	0	0	0	0	0
16	Craugastor pelorus	1	4	2.33	1	1	1	0	0	0	0	0	0	0
17	Craugastor taylori	1	4	1.5	1	1	0	0	0	0	0	0	0	0
18	Craugastor yucatanensis	1	4	2.72	1	1	1	0	0	0	0	0	0	0
19	Dermophis oaxacae	4	5	2.79	1	3	1	1	0	0	0	0	0	1
20	Diaglena spatulata	2	1	2.78	2	3	0	0	0	0	1	0	0	1
21	Eleutherodactylus dennisi	1	4	3.97	1	1	1	0	0	0	0	0	0	0
22	Eleutherodactylus guttilatus	1	4	1.67	1	1	1	0	0	0	0	0	0	0
23	Eleutherodactylus interorbitalis	1	4	2.79	1	1	1	0	0	0	0	0	0	0
24	Eleutherodactylus maurus	1	4	3.22	1	1	1	0	0	0	0	0	0	0
25	Eleutherodactylus pallidus	1	4	2.57	1	1	1	0	0	0	0	0	0	0
26	Eleutherodactylus teretistes	1	4	2.88	1	1	1	0	0	0	0	0	0	0
27	Eleutherodactylus verruculatus	1	4	3.11	1	1	1	0	0	0	0	0	0	0
28	Exerodonta abdivita	1	2	2.04	2	2	1	0	0	0	0	0	0	0
29	Exerodonta bivocata	1	3	1.62	2	2	1	0	0	0	0	0	0	1
30	Hyalinobatrachium fleischmanni	1	2	2.32	2	1	1	0	1	1	0	0	0	0
31	Lithobates lemosespinali	1	2	3.12	2	2	1	0	0	0	0	0	0	0
32	Lithobates magnaocularis	1	3	1.69	2	3	0	0	0	0	1	0	0	1
33	Plectrohyla sagorum	1	5	1.84	1	3	1	0	0	0	0	0	0	1
34	Pseudoeurycea amuzga	1	2	1.7	2	2	1	0	0	1	0	0	0	0
35	Pseudoeurycea anitae	1	4	2.86	1	1	1	0	0	0	0	0	0	0
36	Pseudoeurycea aurantia	1	4	2.53	1	1	1	0	0	0	0	0	0	0
37	Pseudoeurycea galeanae	1	4	4.7	1	1	1	0	0	0	0	0	0	0
38	Pseudoeurycea maxima	1	4	2.76	1	1	1	0	0	0	0	0	0	0
39	Pseudoeurycea obesa	2	4	2.21	1	1	1	0	0	0	0	0	0	0
40	Pseudoeurycea papenfussi	1	4	2.6	1	1	1	0	0	0	0	0	0	0
41	Pseudoeurycea quetzalanensis	2	4	4.37	1	1	1	0	0	0	0	0	0	0
42	Pseudoeurycea scandens	1	4	2.95	1	1	1	0	0	0	0	0	0	0
43	Pseudoeurycea tlilicxitl	1	4	3.5	1	1	0	0	0	0	0	0	0	0
44	Ptychohyla acrochorda	1	4	1.99	1	1	0	0	0	0	0	0	0	0
45	Ptychohyla euthysanota	1	2	2.93	2	2	1	0	0	1	0	0	0	0
46	Ptychohyla zophodes	1	2	1.89	1	3	1	0	0	1	0	0	0	1
47	Siren intermedia	1	2	2.28	2	2	1	0	0	1	0	0	0	0
48	Siren lacertina	3	2	2.51	3	2	1	0	0	0	0	0	1	1
49	Thorius insperatus	4	3	2.2	3	2	1	0	0	0	0	0	1	1
50	Thorius minydemus	1	5	1.71	1	3	1	0	0	0	0	0	0	1
51	Thorius munificus	1	5	2.14	1	3	1	0	0	0	0	0	0	1
52	Thorius smithi	1	5	1.44	1	3	1	0	0	0	0	0	0	1
53	Tlalocohyla godmani	1	5	1.78	1	3	1	0	0	0	0	0	0	1
54	Acris crepitans	1	2	1.53	2	2	0	1	1	0	1	1	0	0

## Sheet: VarImpPop
cforest			randomForest
Habitat Loss/Degradation	0.0726593		Habitat Loss/Degradation	50.7539
Chitridiomycosis	0.0309231		Chitridiomycosis	39.8216
Development Type	0.0297363		Ova Size	30.0893
Habitat Use	0.0270989		Habitat Use	23.0464
Ova Size	0.0208571		Development Type	20.2393
Clutch Size	0.0102198		Clutch Size	14.0921
Dessication of Habitat	0.00142857		Introduced Species	10.1004
Introduced Species	0.000593407		Dessication of Habitat	10.0636
Other Diseases	0.00021978		Snout-Vent Length	6.46005
Pollution	6.59341e-05		Other Diseases	6.15034
Climatic Fluctuation	4.3956e-05		Pet Trade	5.91385
Pet Trade	-2.1978e-05		Pollution	-0.649447
Snout-Vent Length	-0.000153846		Climatic Fluctuation	-2.96174

## Sheet: VarImpIUCN
cforest			randomForest
Development Type	0.0394059		Chitridiomycosis	33.6656
Habitat Use	0.0265743		Development Type	28.3829
Chitridiomycosis	0.0264158		Habitat Loss/Degradation	27.8716
Habitat Loss/Degradation	0.0188713		Habitat Use	21.4606
Clutch Size	0.0116238		Ova Size	21.2477
Ova Size	0.00948515		Clutch Size	12.7435
Snout-Vent Length	0.00388119		Introduced Species	10.4986
Introduced Species	0.00152475		Snout-Vent Length	9.47092
Other Diseases	0.00106931		Pet Trade	8.62272
Dessication of Habitat	0.000811881		Other Diseases	4.10643
Pet Trade	0.00019802		Dessication of Habitat	2.93037
Pollution	9.90099e-05		Climatic Fluctuations	-1.81418
Climatic Fluctuation	1.9802e-05		Pollution	-3.84372

## Sheet: VarImpTry2
randomForest			cforest
Habitat Loss/Degradation	67.1754		Habitat Loss/Degradation	0.0933778
Chitridiomycosis	63.842		Habitat Use	0.0452667
Habitat Use	34.2528		Chitridiomycosis	0.0386889
Development Type	29.0008		Development Type	0.0341778
Dessication of Habitat	18.8346		Dessication of Habitat	0.00206667
Introduced Species	14.3645		Introduced Species	0.0008
Pet Trade	11.3327		Pollution	0.0002
Pollution	2.57733		Pet Trade	0.000155556
Snout-Vent Length	2.26688		Climatic Fluctuations	2.22222e-05
Other Diseases	1.9071		Other Diseases	0
Climatic Fluctuations	-5.56664		Snout-Vent Length	-2.22222e-05

## Sheet: Table for paper try 2
Supplemental Table 3: Inputed values for each species trait
Taxon	Imputed Data	Snout-Vent Length	Habitat Use	Development Type	Habitat Loss/Degradation	Introduced Species	Pollution	Chitridiomycosis	Climatic Fluctuations	Pet Trade	Dessication of Habitat	Population Trend Observed	Other Diseases	Population Trend Predicted
Acris crepitans	0	1	2	2	0	1	1	0	1	1	0	1	0	1
Agalychnis callidryas	0	1	2	2	1	0	0	0	0	0	0	0	0	0
Agalychnis moreletii	0	1	1	2	1	0	0	1	0	1	0	0	0	0
Ambystoma amblycephalum	0	2	2	2	1	1	0	0	0	0	1	0	0	0
Ambystoma andersoni	1	3	2	3	0	1	1	0	0	1	0	0	0	0
Ambystoma bombypellum	0	2	3	2	1	1	1	0	0	0	1	0	1	0
Ambystoma dumerilii	0	3	2	3	0	1	0	0	0	1	1	0	0	0
Ambystoma leorae	0	2	2	2	1	1	1	0	0	1	1	0	0	0
Ambystoma mexicanum	0	2	2	3	0	1	1	0	0	1	1	0	1	0
Ambystoma ordinarium	0	2	3	2	1	1	1	0	0	0	1	0	0	0
Ambystoma rosaceum	0	2	3	2	1	1	0	0	0	0	0		0	0
Ambystoma tigrinum	0	2	3	2	0	1	0	0	0	0	0	1	0	1
Anaxyrus boreas	0	2	3	2	1	1	0	1	0	0	1	0	1	0
Anaxyrus cognatus	1	2	3	2	1	0	0	0	0	0	0		0	1
Anaxyrus compactilis	0	2	3	2	1	0	0	0	0	0	0		1	1
Anaxyrus debilis	0	1	1	2	0	0	0	0	0	0	0	1	0	1
Anaxyrus kelloggi	1	1	2	2	0	0	0	0	0	0	0	1	0	1
Anaxyrus punctatus	1	2	1	2	0	0	0	0	0	0	0	1	0	1
Anaxyrus retiformis	1	1	1	2	0	0	0	0	0	0	0	1	0	1
Anaxyrus woodhousii	0	2	2	2	0	0	0	0	0	0	0	1	0	1
Aneides lugubris	0	2	4	1	1	0	0	0	0	0	0	1	0	0
Batrachoseps major	0	1	4	1	1	0	0	0	0	0	0	1	0	0
Bolitoglossa alberchi	0	2	4	1	1	0	0	0	0	0	0	1	0	0
Bolitoglossa engelhardti	0	1	4	1	1	0	0	0	0	0	0	0	0	0
Bolitoglossa flavimembris	0	1	4	1	1	0	0	0	0	0	0	0	0	0
Bolitoglossa flaviventris	0	2	4	1	1	0	0	0	0	0	0	0	0	0
Bolitoglossa franklini	0	1	4	1	1	0	0	0	0	0	0	0	0	0
Bolitoglossa hartwegi	0	1	4	1	1	0	0	0	0	0	0	1	0	0
Bolitoglossa hermosa	0	1	4	1	1	0	0	0	0	0	0		0	0
Bolitoglossa lincolni	0	1	4	1	1	0	0	0	0	0	0	1	0	0
Bolitoglossa macrinii	0	1	4	1	1	0	0	0	0	0	0	0	0	0
Bolitoglossa mexicana	0	2	4	1	1	0	0	0	0	0	0	0	0	0
Bolitoglossa mulleri	0	1	4	1	1	0	0	0	0	0	0	0	0	0
Bolitoglossa oaxacensis	0	1	4	1	1	0	0	0	0	0	0		0	0
Bolitoglossa occidentalis	0	1	4	1	1	0	0	1	0	0	0	1	0	0
Bolitoglossa platydactyla	0	4	4	1	1	0	0	0	0	0	0	0	0	0
Bolitoglossa riletti	0	1	4	1	1	0	0	0	0	0	0	0	0	0
Bolitoglossa rostrata	0	1	4	1	1	0	0	0	0	0	0	0	0	0
Bolitoglossa rufescens	0	1	4	1	1	0	0	0	0	0	0	1	0	0
Bolitoglossa stuarti	0	1	4	1	0	0	0	0	0	0	0		0	1
Bolitoglossa veracrucis	0	1	4	1	1	0	0	0	0	0	0	0	0	0
Bolitoglossa yucatana	0	1	4	1	1	0	0	0	0	0	0	0	0	0
Bolitoglossa zapoteca	0	1	4	1	1	0	0	0	0	0	0		0	0
Bromeliohyla bromeliacia	0	1	1	2	1	0	1	1	0	0	0	0	0	0
Charadrahyla trux	0	2	3	2	1	0	0	1	0	0	0	0	0	0
Chiropterotriton arboreus	0	1	4	1	1	0	0	0	0	0	0	0	0	0
Chiropterotriton chiropterus	0	1	4	1	1	0	0	0	0	0	0	0	0	0
Chiropterotriton chondrostega	0	1	4	1	1	0	0	0	0	0	0	0	0	0
Chiropterotriton cracens	0	1	4	1	0	0	0	0	1	0	0	0	0	1
Chiropterotriton dimidiatus	0	1	4	1	1	0	0	0	0	0	0	0	0	0
Chiropterotriton lavae	0	1	4	1	1	0	0	0	0	0	0		0	0
Chiropterotriton magnipes	0	1	4	1	1	0	0	0	0	0	1	0	0	0
Chiropterotriton mosaueri	0	1	4	1	1	0	0	0	0	0	1		0	0
Chiropterotriton multidentatus	0	1	4	1	1	0	0	1	1	0	0	0	0	0
Chiropterotriton orculus	1	1	4	1	1	0	0	0	0	0	0	0	0	0
Chiropterotriton priscus	0	1	4	1	0	0	0	0	0	0	0	1	0	1
Chiropterotriton terrestris	0	1	4	1	1	0	0	0	0	0	0		0	0
Craugastor alfredii	0	1	4	1	1	0	0	0	0	0	0	0	0	0
Craugastor amniscola	0	1	4	1	1	0	1	0	0	0	0		0	0
Craugastor augusti	0	2	4	2	0	0	0	0	0	0	0	1	0	1
Craugastor berkenbuschii	0	1	3	2	1	0	0	1	0	0	0	0	1	0
Craugastor brocchi	0	2	4	1	1	0	0	0	0	0	0	0	0	0
Craugastor decoratus	0	1	4	1	1	0	0	0	0	0	0		0	0
Craugastor glaucus	0	1	4	1	1	0	0	0	0	0	0	0	0	0
Craugastor greggi	0	1	4	1	1	0	0	1	0	0	0	0	0	0
Craugastor guerreroensis	0	1	4	1	1	0	0	1	0	0	0	0	0	0
Craugastor hobartsmithi	0	1	4	1	1	0	0	0	0	0	0	0	0	0
Craugastor laticeps	0	2	4	1	1	0	0	1	0	0	0		0	0
Craugastor lineatus	0	1	4	1	1	0	0	1	0	0	0	0	0	0
Craugastor loki	1	1	4	1	1	0	0	0	0	0	0	1	0	0
Craugastor matudai	0	1	4	1	0	0	0	0	0	0	0	1	0	1
Craugastor megalotympanum	1	1	4	1	1	0	0	0	0	0	0	0	0	0
Craugastor mexicanus	0	1	4	1	1	0	0	1	0	0	0	0	0	0
Craugastor montanus	0	1	4	1	1	0	0	0	0	0	0	0	0	0
Craugastor occidentalis	1	1	4	1	0	0	0	0	0	0	0		0	1
Craugastor omiltemanus	0	1	4	1	1	0	0	0	0	0	0	0	0	0
Craugastor pelorus	0	1	4	1	1	0	0	0	0	0	0		0	0
Craugastor polymniae	0	1	4	1	1	0	0	1	0	0	0	0	0	0
Craugastor pozo	0	1	4	1	1	0	0	0	0	0	0	0	0	0
Craugastor pygmaeus	0	1	4	1	1	0	0	0	0	0	0	0	0	0
Craugastor rhodopis	0	1	4	1	1	0	0	0	0	0	0	0	0	0
Craugastor rugulosus	0	1	4	1	1	0	0	0	0	0	1	1	0	0
Craugastor rupinius	0	1	4	1	1	0	0	0	0	0	0	1	0	0
Craugastor silvicola	0	1	4	1	1	0	0	0	0	0	0	0	0	0
Craugastor spatulatus	0	1	4	1	1	0	0	0	0	0	0	0	0	0
Craugastor stuarti	0	1	4	1	1	0	0	0	0	0	0	0	0	0
Craugastor tarahumaraensis	0	1	4	1	1	0	0	0	0	0	0	0	0	0
Craugastor taylori	0	1	4	1	0	0	0	0	0	0	0		0	1
Craugastor uno	0	1	4	1	1	0	0	0	0	0	0	0	0	0
Craugastor vocalis	0	1	4	1	1	0	0	0	0	0	0	0	0	0
Craugastor vulcani	0	1	4	1	1	0	0	0	0	0	0	0	0	0
Craugastor yucatanensis	0	1	4	1	1	0	0	0	0	0	0		0	0
Cryptotriton adelos	0	1	4	1	1	0	0	0	0	0	0	0	0	0
Cryptotriton alvarezdeltoroi	0	1	4	1	1	0	0	0	0	0	0	0	0	0
Dendropsophus ebraccatus	0	1	1	2	1	0	1	0	0	0	0	1	0	1
Dendropsophus microcephalus	0	1	1	2	0	0	0	0	0	0	0	1	0	1
Dendropsophus sartori	1	1	1	2	1	0	0	0	0	0	0	1	0	1
Dendrotriton megarhinus	0	1	4	1	0	0	0	0	1	0	0	1	0	1
Dendrotriton xolocalcae	0	1	4	1	1	0	0	0	0	0	0	1	0	0
Dermophis mexicanus	0	4	4	1	1	0	0	0	0	1	0	0	0	0
Diaglena spatulata	0	2	1	2	0	0	0	0	1	0	0		1	1
Duellmanohyla chamulae	0	1	3	2	1	0	0	1	0	0	0	0	1	0
Duellmanohyla ignicolor	0	1	2	2	1	0	0	1	0	0	0	0	0	0
Ecnomiohyla echinata	0	1	2	2	1	0	0	1	0	0	0	0	0	0
Ecnomiohyla miotympanum	0	1	2	2	1	0	0	0	0	1	0	0	0	0
Ecnomiohyla valancifer	0	2	2	2	1	0	0	0	0	0	0	0	0	0
Eleutherodactylus angustidigitorum	0	1	4	1	1	0	0	0	0	0	0	0	0	0
Eleutherodactylus cystignathoides	0	1	4	1	0	0	0	0	0	0	0	1	0	1
Eleutherodactylus dennisi	0	1	4	1	1	0	0	0	0	0	0		0	0
Eleutherodactylus dilatus	0	1	4	1	1	0	0	0	0	0	0	0	0	0
Eleutherodactylus dixoni/Eleuthrodactylus albolabris	0	1	4	1	1	0	0	0	0	0	0	0	0	0
Eleutherodactylus grandis	0	1	4	1	1	0	0	0	0	0	0	0	0	0
Eleutherodactylus guttilatus	0	1	4	1	1	0	0	0	0	0	0		0	0
Eleutherodactylus interorbitalis	0	1	4	1	1	0	0	0	0	0	0		0	0
Eleutherodactylus leprus	0	1	4	1	1	0	0	0	0	0	0	0	0	0
Eleutherodactylus longipes	0	1	4	1	1	0	0	1	0	0	0	0	0	0
Eleutherodactylus maurus	0	1	4	1	1	0	0	0	0	0	0		0	0
Eleutherodactylus modestus	0	1	4	1	1	0	0	0	0	0	0	0	0	0
Eleutherodactylus nitidus	0	1	4	1	1	0	0	0	0	0	0	0	0	0
Eleutherodactylus nivicolimae	0	1	4	1	1	0	0	0	0	0	0	1	0	0
Eleutherodactylus pallidus	0	1	4	1	1	0	0	0	0	0	0		0	0
Eleutherodactylus pipilans	0	1	4	1	1	0	0	0	0	0	0	1	0	0
Eleutherodactylus rubrimaculatus	0	1	4	1	1	0	0	0	0	0	0	1	0	0
Eleutherodactylus rufescens	0	1	4	1	1	0	0	0	0	0	0	0	0	0
Eleutherodactylus saxatilis	0	1	4	1	1	0	0	0	0	0	0	0	0	0
Eleutherodactylus syristes	0	1	4	1	1	0	0	0	0	0	0	0	0	0
Eleutherodactylus teretistes	0	1	4	1	1	0	0	0	0	0	0		0	0
Eleutherodactylus verrucipes	0	1	4	1	1	0	0	0	0	0	0	1	0	0
Engystomops pustulosus	0	1	3	2	1	0	0	0	0	0	0	1	1	1
Ensatina eschscholtzii	0	2	4	1	1	0	0	0	0	0	0	0	0	0
Exerodonta abdivita	0	1	2	2	1	0	0	0	0	0	0		0	0
Exerodonta bivocata	0	1	3	2	1	0	0	0	0	0	0		1	1
Exerodonta chimalapa	0	1	2	2	1	0	0	0	0	0	1	0	0	0
Exerodonta juanitae	0	1	1	2	1	0	0	1	0	0	0	0	0	0
Exerodonta melanomma	0	1	3	2	1	0	0	1	0	0	0	0	1	0
Exerodonta smaragdina	0	1	3	2	1	0	0	0	0	0	0	1	1	1
Exerodonta sumichrasti	0	1	2	2	1	0	0	0	0	0	0	0	0	0
Exerodonta xera	0	1	2	2	1	0	0	0	0	0	0	1	0	0
Gastrophryne elegans	0	1	1	2	1	0	0	0	0	0	0	1	0	1
Gastrophryne olivacea	0	1	1	2	0	0	0	0	1	0	0	1	1	1
Hyalinobatrachium fleischmanni	0	1	2	2	1	0	1	1	0	0	0		0	0
Hyla arenicolor	0	1	3	2	0	0	0	0	0	0	0	1	1	1
Hyla euphorbiacea	0	1	1	2	1	0	0	0	0	0	0	0	0	1
Hyla eximia	0	1	2	2	0	0	0	0	0	0	0	1	0	1
Hyla plicata	0	1	3	2	1	0	0	0	0	0	0	1	1	1
Hyla wrightorum	0	1	2	2	0	0	0	0	0	0	0	1	0	1
Hypopachus variolosus	0	1	1	2	0	0	0	0	0	0	0	1	0	1
Incilius alvarius	0	4	2	2	0	0	0	0	0	0	0	1	1	1
Incilius canaliferus	0	1	3	2	1	0	1	0	0	0	0	1	1	1
Incilius cavifrons	0	2	2	2	1	0	0	0	0	0	0	0	0	0
Incilius coccifer	0	1	3	2	0	0	0	0	0	0	0	1	1	1
Incilius cristatus	0	2	2	2	1	0	1	0	0	0	0	0	0	0
Incilius gemmifer	1	1	2	2	1	0	0	0	0	0	0	0	0	0
Incilius luetkenii	0	2	1	2	0	0	0	0	0	0	0	0	0	1
Incilius marmoreus	0	1	3	2	1	0	0	0	0	0	0	1	1	1
Incilius mazatlanensis	0	2	3	2	1	0	0	0	0	0	1	1	1	1
Incilius perplexus	0	1	1	2	1	0	0	0	0	0	0	0	0	1
Incilius tutelarius	0	2	2	2	1	0	0	1	0	0	0	0	0	0
Incilius valliceps	0	2	2	2	0	0	0	0	0	0	0	1	0	1
Leptodactylus fragilis	0	1	1	2	0	0	1	0	0	0	0	1	0	1
Leptodactylus melanonotus	0	1	1	2	0	0	1	0	0	0	0	1	0	1
Lithobates berlandieri	0	2	2	2	0	0	0	0	0	0	0	1	0	1
Lithobates catesbeianus	0	3	2	2	0	0	0	0	0	0	0	1	0	1
Lithobates chiricahuensis	0	2	2	2	1	1	0	1	0	0	1	0	0	0
Lithobates dunni	0	2	3	2	0	0	0	0	0	1	0	0	0	0
Lithobates forreri	0	2	3	2	0	0	0	0	0	0	0	1	0	1
Lithobates lemosespinali	1	1	2	2	1	0	0	0	0	0	0		0	0
Lithobates magnaocularis	1	1	3	2	0	0	0	0	1	0	0		1	1
Lithobates megapoda	0	3	3	2	1	0	1	0	0	1	0	0	0	0
Lithobates omiltemanus	0	1	2	2	1	0	0	1	0	0	1	0	0	0
Lithobates pustulosus	0	2	3	2	0	0	0	0	0	0	0	1	0	1
Lithobates sierramadrensis	0	2	3	2	1	0	0	1	0	0	0	0	0	0
Lithobates tarahumarae	0	2	2	2	0	1	0	1	1	0	0	0	0	0
Lithobates tlaloci	0	1	3	2	1	0	0	0	0	0	0	0	1	1
Lithobates vaillanti	0	2	2	2	0	1	1	0	0	0	0	1	0	1
Lithobates yavapaiensis	0	2	2	2	1	1	1	1	1	0	1	0	1	0
Megastomatohyla mixomaculata	0	1	1	2	1	0	0	0	0	0	0	0	0	1
Notophthalmus meridionalis	0	1	2	2	1	0	1	0	0	0	0	0	0	0
Nyctanolis pernix	0	2	4	1	1	0	0	0	0	0	0	0	0	0
Oedipina elongata	0	1	4	1	1	0	0	0	0	0	0	0	0	0
Pachymedusa dacnicolor	0	2	1	2	1	0	0	0	0	0	0	1	0	1
Parvimolge townsendi	0	1	4	1	1	0	0	0	0	0	0	0	0	0
Plectrohhyla pachyderma	0	1	3	2	1	0	0	1	0	0	1	0	1	0
Plectrohyla arborescandens	0	1	2	2	1	0	0	1	0	0	1	0	0	0
Plectrohyla avia	0	2	3	2	1	0	0	1	0	0	0	0	1	0
Plectrohyla bistincta	0	1	2	2	1	0	0	1	0	0	0	0	0	0
Plectrohyla calvicollina	0	1	2	2	1	0	0	1	0	0	0	0	0	0
Plectrohyla celata	0	1	3	2	1	0	0	1	0	0	0	0	1	0
Plectrohyla cyanomma	0	1	3	2	1	0	0	1	0	0	0	0	1	0
Plectrohyla cyclada	0	1	2	2	1	0	0	1	0	0	0	0	0	0
Plectrohyla guatemalensis	0	1	2	2	0	0	0	1	0	0	0	0	0	0
Plectrohyla hazelae	0	1	2	2	0	0	0	1	0	0	0	0	0	0
Plectrohyla lacertosa	0	1	2	2	1	0	0	1	0	0	0	0	0	0
Plectrohyla matudai	0	1	2	2	1	0	0	1	0	0	0	0	0	0
Plectrohyla mykter	0	1	2	2	1	0	0	1	0	0	0	0	0	0
Plectrohyla pentheter	0	1	2	2	1	0	0	1	0	0	0	0	0	0
Plectrohyla psarosema	0	1	2	2	1	0	0	1	0	0	0	0	0	0
Plectrohyla pycnochila	0	1	2	2	1	0	0	1	0	0	0	0	0	0
Plectrohyla sabrina	0	1	2	2	1	0	0	1	0	0	0	0	0	0
Plectrohyla sagorum	0	1	2	2	1	0	0	1	0	0	0		0	0
Plectrohyla siopela	0	1	3	2	1	0	0	1	0	0	1	0	1	0
Plectrohyla thorectes	0	1	2	2	1	0	0	1	0	0	0	0	0	0
Pseudacris cadaverina	0	1	2	2	1	0	0	0	0	0	0	1	0	0
Pseudacris clarkii	0	1	1	2	1	0	0	0	0	0	0	1	0	1
Pseudacris regilla	0	1	2	2	0	1	0	0	0	1	0	1	0	1
Pseudoeurycea ahuitzotl	0	1	4	1	1	0	0	0	0	0	0	0	0	0
Pseudoeurycea altamontana	0	1	4	1	1	0	0	0	0	0	0	0	0	0
Pseudoeurycea amuzga	0	1	4	1	1	0	0	0	0	0	0		0	0
Pseudoeurycea anitae	0	1	4	1	1	0	0	0	0	0	0		0	0
Pseudoeurycea aquatica	0	2	2	1	1	0	0	0	0	0	0	0	0	0
Pseudoeurycea aurantia	0	1	4	1	1	0	0	0	0	0	0		0	0
Pseudoeurycea bellii	0	2	4	1	1	0	0	0	0	0	0	0	0	0
Pseudoeurycea boneti	0	2	4	1	1	0	0	0	0	0	0	0	0	0
Pseudoeurycea brunnata	0	1	4	1	1	0	0	0	0	0	0	0	0	0
Pseudoeurycea cephalica	0	1	4	1	1	0	0	0	0	0	0	0	0	0
Pseudoeurycea cochranae	0	1	4	1	1	0	0	0	0	0	0	0	0	0
Pseudoeurycea conanti	0	1	4	1	1	0	0	0	0	0	0	0	0	0
Pseudoeurycea firscheini	0	1	4	1	1	0	0	0	0	0	0	0	0	0
Pseudoeurycea gadovii	0	2	4	1	1	0	0	0	0	0	0	0	0	0
Pseudoeurycea galeanae	0	1	4	1	1	0	0	0	0	0	0		0	0
Pseudoeurycea gigantea	0	2	4	1	1	1	0	0	0	0	0	0	0	0
Pseudoeurycea goebeli	1	1	4	1	1	0	0	0	0	0	0	0	0	0
Pseudoeurycea juarezi	0	1	4	1	1	0	0	0	0	0	0	0	0	0
Pseudoeurycea leprosa	0	1	4	1	1	0	0	0	0	0	0	0	0	0
Pseudoeurycea lineola	1	1	4	1	1	0	0	0	0	0	0	0	0	0
Pseudoeurycea longicauda	0	1	4	1	1	0	0	0	0	0	0	0	0	0
Pseudoeurycea lynchi	0	1	4	1	1	1	0	0	0	0	0	0	0	0
Pseudoeurycea maxima	0	2	4	1	1	0	0	0	0	0	0		0	0
Pseudoeurycea melanomolga	0	1	4	1	1	0	0	0	0	0	0	0	0	0
Pseudoeurycea mixcoatl	0	1	4	1	1	0	0	0	0	0	0	0	0	0
Pseudoeurycea mixteca	0	1	4	1	1	0	0	0	0	0	0	1	0	0
Pseudoeurycea mystax	0	1	4	1	1	0	0	0	0	0	0	0	0	0
Pseudoeurycea naucampatepetl	0	2	4	1	1	0	0	0	0	0	0	0	0	0
Pseudoeurycea nigra	0	1	4	1	1	0	0	0	0	0	0	0	0	0
Pseudoeurycea nigromaculata	0	1	4	1	1	0	0	0	0	0	0	0	0	0
Pseudoeurycea obesa	0	1	4	1	1	0	0	0	0	0	0		0	0
Pseudoeurycea orchileucos	0	1	4	1	1	0	0	0	0	0	0	0	0	0
Pseudoeurycea orchimelas	0	1	4	1	1	0	0	0	0	0	0	0	0	0
Pseudoeurycea papenfussi	0	2	4	1	1	0	0	0	0	0	0		0	0
Pseudoeurycea parva	0	1	4	1	1	0	0	0	0	0	0	0	0	0
Pseudoeurycea praecellens	0	1	4	1	1	0	0	0	0	0	0	0	0	0
Pseudoeurycea quetzalanensis	0	1	4	1	1	0	0	0	0	0	0		0	0
Pseudoeurycea rex	0	1	4	1	1	0	0	0	0	0	0	0	0	0
Pseudoeurycea saltator	0	1	4	1	1	0	0	0	0	0	0	0	0	0
Pseudoeurycea scandens	0	1	4	1	0	0	0	0	0	0	0		0	1
Pseudoeurycea smithi	0	1	4	1	1	0	0	0	0	0	0	0	0	0
Pseudoeurycea tenchalli	0	1	4	1	1	0	0	0	0	0	0	0	0	0
Pseudoeurycea teotepec	0	1	4	1	1	0	0	0	0	0	0	0	0	0
Pseudoeurycea tlahcuiloh	0	1	4	1	1	0	0	0	0	0	0	0	0	0
Pseudoeurycea tlilicxitl	0	1	4	1	0	0	0	0	0	0	0		0	1
Pseudoeurycea unguidentis	0	1	4	1	1	0	0	1	1	0	0	0	1	0
Pseudoeurycea werleri	0	1	4	1	1	0	0	0	0	0	0	0	0	0
Ptychohyla acrochorda	0	1	2	2	1	0	0	1	0	0	0		0	0
Ptychohyla euthysanota	0	1	2	1	1	0	0	1	0	0	0		1	0
Ptychohyla leonhardschultzei	0	1	3	2	1	0	0	1	0	0	0	0	1	0
Ptychohyla zophodes	0	1	2	2	1	0	0	1	0	0	0		0	0
Rana boylii	0	1	2	2	1	1	0	0	0	0	1	0	0	0
Rana draytonii	1	2	2	2	1	1	1	0	1	0	1	0	1	0
Rhinella marina	0	3	2	2	0	0	0	0	0	0	0	1	0	1
Rhinophrynus dorsalis	0	1	1	2	0	0	0	0	0	0	0	1	0	1
Scaphiopus couchii	1	1	1	2	0	0	0	0	0	0	0	1	0	1
Scaphiopus hurterii	0	1	1	2	1	0	1	0	0	0	0	1	0	1
Siren intermedia	0	3	2	3	1	0	0	0	0	0	1		1	0
Siren lacertina	0	4	3	3	1	0	0	0	0	0	1		1	1
Smilisca baudinii	0	1	3	2	1	0	0	0	0	0	0	1	1	1
Smilisca fodiens	0	1	1	2	1	0	0	0	0	0	0	1	0	1
Spea bombifrons	0	1	1	2	1	0	0	0	1	0	0	1	1	1
Spea hammondii	0	1	1	2	1	1	0	0	0	0	0	0	1	0
Spea multiplicata	0	1	1	2	1	0	0	0	0	0	0	1	1	1
Thorius arboreus	0	1	5	1	1	0	0	0	0	0	0	0	1	0
Thorius aureus	1	1	5	1	1	0	0	0	0	0	0	0	1	0
Thorius boreas	0	1	5	1	1	0	0	0	0	0	0	0	1	0
Thorius dubitus	0	1	5	1	1	0	0	0	0	0	0	0	1	0
Thorius grandis	0	1	5	1	1	0	0	0	0	0	0	0	1	0
Thorius infernalis	0	1	5	1	1	0	0	0	0	0	0	0	1	0
Thorius insperatus	0	1	5	1	1	0	0	0	0	0	0		1	0
Thorius lunaris	0	1	5	1	1	0	0	0	0	0	0	0	1	0
Thorius macdougalli	0	1	5	1	1	0	0	0	0	0	0	1	1	0
Thorius magnipes	0	1	5	1	1	0	0	0	0	0	0	0	1	0
Thorius minutissimus	0	1	5	1	1	0	0	0	0	0	0	0	1	0
Thorius minydemus	0	1	5	1	1	0	0	0	0	0	0		1	0
Thorius munificus	0	1	5	1	1	0	0	0	0	0	0		1	0
Thorius narismagnus	0	1	5	1	1	0	0	0	0	0	0	0	1	0
Thorius narisovalis	0	1	5	1	1	0	0	0	0	0	0	0	1	0
Thorius omiltemi	0	1	5	1	1	0	0	0	0	0	0	0	1	0
Thorius papaloae	0	1	5	1	1	0	0	0	0	0	0	0	1	0
Thorius pennatulus	0	1	5	1	1	0	0	0	0	0	0	0	1	0
Thorius pulmonaris	0	1	5	1	1	0	0	0	0	0	0	0	1	0
Thorius schmidti	0	1	5	1	1	0	0	0	0	0	0	0	1	0
Thorius smithi	0	1	5	1	1	0	0	0	0	0	0		1	0
Thorius spilogaster	0	1	5	1	1	0	0	0	0	0	0	0	1	0
Thorius troglodytes	0	1	5	1	1	0	0	0	0	0	0	0	1	0
Tlalocohyla godmani	0	1	1	2	1	0	1	0	0	0	0		0	1
Tlalocohyla loquax	0	1	3	2	1	0	0	0	0	0	0	1	1	1
Tlalocohyla smithii	0	1	1	2	1	0	0	0	0	0	0	0	0	1
Trachycephalus venulosus	0	2	1	2	0	0	0	0	0	0	0	1	0	1
Triprion petasatus	0	1	3	2	0	0	0	0	0	0	0	1	1	1

## Sheet: Table for paper
Taxon	Imputed Data	IUCN Observed	Snout-Vent Length	Habitat Use	Ova size (median in mm)	Development Type	Clutch Size	Habitat Loss/Degradation	Introduced Species	Pollution	Chitridiomycosis	Climatic Fluctuations	Pet Trade	Dessication of Habitat	Population Trend Observed	Other Diseases	Population Trend Predicted	IUCN Predicted
Acris crepitans	0	1	1	2	1.53	2	2	0	1	1	0	1	1	0	1	0	1	1
Agalychnis callidryas	2	1	1	2	1.6272	2	2	1	0	0	0	0	0	0	0	0	0	1
Agalychnis moreletii	2	2	1	1	1.738	2	1	1	0	0	1	0	1	0	0	0	0	2
Ambystoma amblycephalum	2	2	2	2	2.431	2	3	1	1	0	0	0	0	1	0	0	0	2
Ambystoma andersoni	3	2	3	2	2.932	3	1	0	1	1	0	0	1	0	0	0	0	2
Ambystoma bombypellum	3	2	2	3	1.4342	2	3	1	1	1	0	0	0	1	0	1	0	2
Ambystoma dumerilii	2	2	3	2	2.589	3	1	0	1	0	0	0	1	1	0	0	0	2
Ambystoma leorae	2	2	2	2	3.502	2	2	1	1	1	0	0	1	1	0	0	0	2
Ambystoma mexicanum	1	2	2	2	3.549	3	2	0	1	1	0	0	1	1	0	1	0	2
Ambystoma ordinarium	2	3	2	3	3.831	2	1	1	1	1	0	0	0	1	0	0	0	3
Ambystoma rosaceum	3	1	2	3	3.504	2	1	1	1	0	0	0	0	0		0	1	1
Ambystoma tigrinum	1	1	2	3	2.5954	2	2	0	1	0	0	0	0	0	1	0	1	1
Anaxyrus boreas	0	4	2	3	1.65	2	3	1	1	0	1	0	0	1	0	1	0	4
Anaxyrus cognatus	2	1	2	3	1.18	2	3	1	0	0	0	0	0	0		0	0	1
Anaxyrus compactilis	4	1	2	3	1.681	2	2	1	0	0	0	0	0	0		1	0	1
Anaxyrus debilis	3	1	1	1	1.497	2	3	0	0	0	0	0	0	0	1	0	1	1
Anaxyrus kelloggi	3	1	1	2	1.7592	2	2	0	0	0	0	0	0	0	1	0	1	1
Anaxyrus punctatus	3	1	2	1	1.494	2	3	0	0	0	0	0	0	0	1	0	1	1
Anaxyrus retiformis	3	1	1	1	1.6192	2	2	0	0	0	0	0	0	0	1	0	1	1
Anaxyrus woodhousii	0	1	2	2	1.25	2	3	0	0	0	0	0	0	0	1	0	1	1
Aneides lugubris	0	1	2	4	8.25	1	1	1	0	0	0	0	0	0	1	0	1	1
Batrachoseps major	1	1	1	4	3.602	1	1	1	0	0	0	0	0	0	1	0	1	3
Bolitoglossa alberchi	1	1	2	4	2.665	1	1	1	0	0	0	0	0	0	1	0	0	1
Bolitoglossa chinanteca	10	Not Evaluated	1	4	2.389	1	1	1	0	0	0	0	0	0		0	0	3
Bolitoglossa engelhardti	1	3	1	4	2.591	1	1	1	0	0	0	0	0	0	0	0	0	3
Bolitoglossa flavimembris	1	3	1	4	3.235	1	1	1	0	0	0	0	0	0	0	0	0	3
Bolitoglossa flaviventris	1	3	2	4	3.785	1	1	1	0	0	0	0	0	0	0	0	0	3
Bolitoglossa franklini	1	3	1	4	2.288	1	1	1	0	0	0	0	0	0	0	0	0	3
Bolitoglossa hartwegi	1	4	1	4	2.154	1	1	1	0	0	0	0	0	0	1	0	1	3
Bolitoglossa hermosa	2	4	1	4	2.688	1	1	1	0	0	0	0	0	0		0	0	3
Bolitoglossa lincolni	1	4	1	4	1.813	1	1	1	0	0	0	0	0	0	1	0	1	3
Bolitoglossa macrinii	1	4	1	4	3.045	1	1	1	0	0	0	0	0	0	0	0	0	2
Bolitoglossa mexicana	1	1	2	4	3.865	1	1	1	0	0	0	0	0	0	0	0	0	3
Bolitoglossa mulleri	1	5	1	4	3.647	1	1	1	0	0	0	0	0	0	0	0	0	3
Bolitoglossa oaxacensis	2	Data Deficient	1	4	1.515	1	1	1	0	0	0	0	0	0		0	0	3
Bolitoglossa occidentalis	1	1	1	4	2.775	1	1	1	0	0	1	0	0	0	1	0	1	2
Bolitoglossa platydactyla	1	4	4	4	3.421	1	1	1	0	0	0	0	0	0	0	0	0	4
Bolitoglossa riletti	2	3	1	4	2.506	1	1	1	0	0	0	0	0	0	0	0	0	3
Bolitoglossa rostrata	1	5	1	4	2.697	1	1	1	0	0	0	0	0	0	0	0	0	3
Bolitoglossa rufescens	2	1	1	4	2.701	1	1	1	0	0	0	0	0	0	1	0	1	3
Bolitoglossa stuarti	3	Data Deficient	1	4	1.805	1	1	0	0	0	0	0	0	0		0	0	3
Bolitoglossa veracrucis	2	3	1	4	3.06	1	1	1	0	0	0	0	0	0	0	0	0	2
Bolitoglossa yucatana	2	1	1	4	3.036	1	1	1	0	0	0	0	0	0	0	0	0	2
Bolitoglossa zapoteca	3	Data Deficient	1	4	2.981	1	1	1	0	0	0	0	0	0		0	0	2
Bromeliohyla bromeliacia	2	3	1	1	2.3322	2	1	1	0	1	1	0	0	0	0	0	0	3
Charadrahyla trux	3	2	2	3	3.191	2	2	1	0	0	1	0	0	0	0	0	0	2
Chiropterotriton arboreus	2	2	1	4	2.336	1	1	1	0	0	0	0	0	0	0	0	0	3
Chiropterotriton chiropterus	2	2	1	4	2.561	1	1	1	0	0	0	0	0	0	0	0	0	3
Chiropterotriton chondrostega	2	3	1	4	3.157	1	1	1	0	0	0	0	0	0	0	0	0	3
Chiropterotriton cracens	1	3	1	4	1.75	1	1	0	0	0	0	1	0	0	0	0	0	3
Chiropterotriton dimidiatus	1	3	1	4	1.4	1	1	1	0	0	0	0	0	0	0	0	0	3
Chiropterotriton lavae	3	2	1	4	2.97	1	1	1	0	0	0	0	0	0		0	0	2
Chiropterotriton magnipes	2	2	1	4	2.673	1	2	1	0	0	0	0	0	1	0	0	0	2
Chiropterotriton mosaueri	3	Data Deficient	1	4	1.7182	1	1	1	0	0	0	0	0	1		0	0	3
Chiropterotriton multidentatus	3	3	1	4	1.865	1	1	1	0	0	1	1	0	0	0	0	0	3
Chiropterotriton orculus	3	5	1	4	3.457	1	1	1	0	0	0	0	0	0	0	0	0	3
Chiropterotriton priscus	0	4	1	4	1.2	1	1	0	0	0	0	0	0	0	1	0	1	4
Chiropterotriton terrestris	2	2	1	4	3.04	1	1	1	0	0	0	0	0	0		0	0	2
Craugastor alfredii	2	5	1	4	2.456	1	1	1	0	0	0	0	0	0	0	0	0	3
Craugastor amniscola	3	Data Deficient	1	4	2.418	1	1	1	0	1	0	0	0	0		0	0	3
Craugastor augusti	1	1	2	4	2.087	2	1	0	0	0	0	0	0	0	1	0	1	1
Craugastor berkenbuschii	3	4	1	3	2.179	2	2	1	0	0	1	0	0	0	0	1	0	2
Craugastor brocchi	2	5	2	4	3.184	1	1	1	0	0	0	0	0	0	0	0	0	5
Craugastor decoratus	3	5	1	4	3.583	1	1	1	0	0	0	0	0	0		0	0	3
Craugastor glaucus	2	2	1	4	2.965	1	1	1	0	0	0	0	0	0	0	0	0	2
Craugastor greggi	2	2	1	4	3.1102	1	1	1	0	0	1	0	0	0	0	0	0	2
Craugastor guerreroensis	2	2	1	4	3.62	1	1	1	0	0	1	0	0	0	0	0	0	2
Craugastor hobartsmithi	2	3	1	4	2.373	1	1	1	0	0	0	0	0	0	0	0	0	3
Craugastor laticeps	3	4	2	4	4.371	1	1	1	0	0	1	0	0	0		0	0	4
Craugastor lineatus	2	2	1	4	3.675	1	1	1	0	0	1	0	0	0	0	0	0	2
Craugastor loki	3	1	1	4	2.855	1	1	1	0	0	0	0	0	0	1	0	0	2
Craugastor matudai	2	5	1	4	2.168	1	1	0	0	0	0	0	0	0	1	0	1	5
Craugastor megalotympanum	3	2	1	4	2.666	1	1	1	0	0	0	0	0	0	0	0	0	3
Craugastor mexicanus	2	1	1	4	2.865	1	1	1	0	0	1	0	0	0	0	0	0	2
Craugastor montanus	2	3	1	4	1.661	1	1	1	0	0	0	0	0	0	0	0	0	3
Craugastor occidentalis	4	Data Deficient	1	4	1.922	1	1	0	0	0	0	0	0	0		0	0	5
Craugastor omiltemanus	2	3	1	4	2.997	1	1	1	0	0	0	0	0	0	0	0	0	2
Craugastor pelorus	3	Data Deficient	1	4	2.33	1	1	1	0	0	0	0	0	0		0	0	3
Craugastor polymniae	2	2	1	4	2.263	1	1	1	0	0	1	0	0	0	0	0	0	2
Craugastor pozo	2	2	1	4	3.426	1	1	1	0	0	0	0	0	0	0	0	0	3
Craugastor pygmaeus	2	5	1	4	2.981	1	1	1	0	0	0	0	0	0	0	0	0	2
Craugastor rhodopis	2	5	1	4	2.67	1	1	1	0	0	0	0	0	0	0	0	0	3
Craugastor rugulosus	2	1	1	4	2.185	1	2	1	0	0	0	0	0	1	1	0	0	1
Craugastor rupinius	2	1	1	4	2.31	1	1	1	0	0	0	0	0	0	1	0	0	3
Craugastor silvicola	2	3	1	4	2.652	1	1	1	0	0	0	0	0	0	0	0	0	3
Craugastor spatulatus	2	3	1	4	2.06	1	1	1	0	0	0	0	0	0	0	0	0	3
Craugastor stuarti	2	3	1	4	2.49	1	1	1	0	0	0	0	0	0	0	0	0	3
Craugastor tarahumaraensis	2	5	1	4	3.247	1	1	1	0	0	0	0	0	0	0	0	0	3
Craugastor taylori	3	Data Deficient	1	4	1.495	1	1	0	0	0	0	0	0	0		0	0	1
Craugastor uno	2	3	1	4	3.747	1	1	1	0	0	0	0	0	0	0	0	0	3
Craugastor vocalis	2	1	1	4	2.561	1	1	1	0	0	0	0	0	0	0	0	0	3
Craugastor vulcani	2	3	1	4	2.42	1	1	1	0	0	0	0	0	0	0	0	0	3
Craugastor yucatanensis	3	4	1	4	2.715	1	1	1	0	0	0	0	0	0		0	0	3
Cryptotriton adelos	2	3	1	4	2.652	1	1	1	0	0	0	0	0	0	0	0	0	3
Cryptotriton alvarezdeltoroi	2	3	1	4	2.725	1	1	1	0	0	0	0	0	0	0	0	0	3
Dendropsophus ebraccatus	1	1	1	1	1.3	2	2	1	0	1	0	0	0	0	1	0	0	1
Dendropsophus microcephalus	2	1	1	1	1.535	2	2	0	0	0	0	0	0	0	1	0	0	1
Dendropsophus sartori	3	1	1	1	1.861	2	2	1	0	0	0	0	0	0	1	0	0	1
Dendrotriton megarhinus	2	5	1	4	2.0752	1	2	0	0	0	0	1	0	0	1	0	1	5
Dendrotriton xolocalcae	2	5	1	4	2.812	1	1	1	0	0	0	0	0	0	1	0	1	3
Dermophis mexicanus	2	5	4	4	3.004	1	1	1	0	0	0	0	1	0	0	0	0	5
Dermophis oaxacae	10	Data Deficient	4	5	2.79	1	3	1	1	0	0	0	0	0		1	0	2
Diaglena spatulata	4	1	2	1	2.7802	2	3	0	0	0	0	1	0	0		1	0	1
Duellmanohyla chamulae	3	3	1	3	1.737	2	2	1	0	0	1	0	0	0	0	1	0	3
Duellmanohyla ignicolor	3	3	1	2	2.7312	2	1	1	0	0	1	0	0	0	0	0	0	3
Ecnomiohyla echinata	3	2	1	2	3.8232	2	1	1	0	0	1	0	0	0	0	0	0	2
Ecnomiohyla miotympanum	3	4	1	2	2.515	2	2	1	0	0	0	0	1	0	0	0	0	4
Ecnomiohyla valancifer	3	2	2	2	3.557	2	2	1	0	0	0	0	0	0	0	0	0	2
Eleutherodactylus angustidigitorum	3	5	1	4	2.515	1	1	1	0	0	0	0	0	0	0	0	0	3
Eleutherodactylus cystignathoides	3	1	1	4	1.59	1	1	0	0	0	0	0	0	0	1	0	0	1
Eleutherodactylus dennisi	4	3	1	4	3.97	1	1	1	0	0	0	0	0	0		0	0	3
Eleutherodactylus dilatus	3	3	1	4	2.6	1	1	1	0	0	0	0	0	0	0	0	0	3
Eleutherodactylus dixoni/Eleuthrodactylus albolabris	3	2	1	4	2.815	1	1	1	0	0	0	0	0	0	0	0	0	2
Eleutherodactylus grandis	3	2	1	4	2.882	1	1	1	0	0	0	0	0	0	0	0	0	2
Eleutherodactylus guttilatus	3	1	1	4	1.671	1	1	1	0	0	0	0	0	0		0	0	3
Eleutherodactylus interorbitalis	4		1	4	2.785	1	1	1	0	0	0	0	0	0		0	1	3
Eleutherodactylus leprus	3	5	1	4	3.185	1	1	1	0	0	0	0	0	0	0	0	0	3
Eleutherodactylus longipes	3	5	1	4	2.401	1	1	1	0	0	1	0	0	0	0	0	0	2
Eleutherodactylus marnockii	10	1	1	4	2.66	1	1	1	0	0	0	0	0	0	1	0	1	3
Eleutherodactylus maurus	4	Data Deficient	1	4	3.221	1	1	1	0	0	0	0	0	0		0	0	3
Eleutherodactylus modestus	3	5	1	4	3.18	1	1	1	0	0	0	0	0	0	0	0	0	3
Eleutherodactylus nitidus	3	1	1	4	1.421	1	1	1	0	0	0	0	0	0	0	0	0	3
Eleutherodactylus nivicolimae	3	5	1	4	2.816	1	1	1	0	0	0	0	0	0	1	0	1	2
Eleutherodactylus pallidus	4	Data Deficient	1	4	2.566	1	1	1	0	0	0	0	0	0		0	0	3
Eleutherodactylus pipilans	4	1	1	4	3.118	1	1	1	0	0	0	0	0	0	1	0	1	2
Eleutherodactylus planirostris	1	6	1	4	2.077	1	1	0	0	0	0	0	0	0	1	0	1	5
Eleutherodactylus rubrimaculatus	3	5	1	4	3.586	1	1	1	0	0	0	0	0	0	1	0	1	3
Eleutherodactylus rufescens	3	2	1	4	3.356	1	1	1	0	0	0	0	0	0	0	0	0	3
Eleutherodactylus saxatilis	3	3	1	4	2.315	1	1	1	0	0	0	0	0	0	0	0	0	3
Eleutherodactylus syristes	3	3	1	4	3.566	1	1	1	0	0	0	0	0	0	0	0	0	3
Eleutherodactylus teretistes	3	Data Deficient	1	4	2.881	1	1	1	0	0	0	0	0	0		0	1	2
Eleutherodactylus verrucipes	3	5	1	4	3.126	1	1	1	0	0	0	0	0	0	1	0	1	3
Eleutherodactylus verruculatus	10	Data Deficient	1	4	3.105	1	1	1	0	0	0	0	0	0		0	0	2
Engystomops pustulosus	2	1	1	3	1.4	2	2	1	0	0	0	0	0	0	1	1	0	1
Ensatina eschscholtzii	3	1	2	4	2.882	1	1	1	0	0	0	0	0	0	0	0	0	1
Exerodonta abdivita	4	Data Deficient	1	2	2.04	2	2	1	0	0	0	0	0	0		0	0	1
Exerodonta bivocata	4	Data Deficient	1	3	1.623	2	2	1	0	0	0	0	0	0		1	0	1
Exerodonta chimalapa	3	3	1	2	3.435	2	3	1	0	0	0	0	0	1	0	0	0	3
Exerodonta juanitae	3	5	1	1	2.3884	2	2	1	0	0	1	0	0	0	0	0	0	5
Exerodonta melanomma	3	5	1	3	1.48	2	2	1	0	0	1	0	0	0	0	1	0	5
Exerodonta smaragdina	3	1	1	3	1.77	2	2	1	0	0	0	0	0	0	1	1	1	1
Exerodonta sumichrasti	2	1	1	2	1.61	2	2	1	0	0	0	0	0	0	0	0	0	1
Exerodonta xera	3	5	1	2	1.542	2	2	1	0	0	0	0	0	0	1	0	1	1
Gastrophryne elegans	3	1	1	1	1.683	2	2	1	0	0	0	0	0	0	1	0	1	1
Gastrophryne olivacea	3	1	1	1	2.045	2	3	0	0	0	0	1	0	0	1	1	0	1
Hyalinobatrachium fleischmanni	2	1	1	2	2.322	2	1	1	0	1	1	0	0	0		0	1	1
Hyla arenicolor	3	1	1	3	1.7592	2	3	0	0	0	0	0	0	0	1	1	1	1
Hyla euphorbiacea	3	4	1	1	2.193	2	2	1	0	0	0	0	0	0	0	0	0	1
Hyla eximia	3	1	1	2	1.705	2	3	0	0	0	0	0	0	0	1	0	1	1
Hyla plicata	3	1	1	3	1.3822	2	3	1	0	0	0	0	0	0	1	1	1	1
Hyla wrightorum	3	1	1	2	1.485	2	2	0	0	0	0	0	0	0	1	0	1	1
Hypopachus variolosus	2	1	1	1	1.4982	2	2	0	0	0	0	0	0	0	1	0	0	1
Incilius alvarius	2	1	4	2	1.668	2	3	0	0	0	0	0	0	0	1	1	1	1
Incilius canaliferus	3	1	1	3	2.506	2	3	1	0	1	0	0	0	0	1	1	1	1
Incilius cavifrons	3	3	2	2	3.6194	2	2	1	0	0	0	0	0	0	0	0	0	3
Incilius coccifer	3	1	1	3	1.51	2	3	0	0	0	0	0	0	0	1	1	0	1
Incilius cristatus	3	2	2	2	3.215	2	2	1	0	1	0	0	0	0	0	0	0	2
Incilius gemmifer	3	3	1	2	2.786	2	2	1	0	0	0	0	0	0	0	0	0	3
Incilius luetkenii	3	1	2	1	2.825	2	3	0	0	0	0	0	0	0	0	0	0	1
Incilius marmoreus	3	1	1	3	1.365	2	2	1	0	0	0	0	0	0	1	1	0	1
Incilius mazatlanensis	3	1	2	3	1.9712	2	3	1	0	0	0	0	0	1	1	1	1	1
Incilius perplexus	3	3	1	1	2.0242	2	2	1	0	0	0	0	0	0	0	0	0	1
Incilius tutelarius	3	3	2	2	3.391	2	2	1	0	0	1	0	0	0	0	0	0	3
Incilius valliceps	2	1	2	2	1.21	2	3	0	0	0	0	0	0	0	1	0	1	1
Leptodactylus fragilis	2	1	1	1	1.5592	2	2	0	0	1	0	0	0	0	1	0	0	1
Leptodactylus melanonotus	3	1	1	1	1.815	2	2	0	0	1	0	0	0	0	1	0	1	1
Lithobates berlandieri	3	1	2	2	1.5262	2	3	0	0	0	0	0	0	0	1	0	1	1
Lithobates catesbeianus	1	1	3	2	1.3	2	3	0	0	0	0	0	0	0	1	0	1	1
Lithobates chiricahuensis	3	5	2	2	2.711	2	2	1	1	0	1	0	0	1	0	0	0	5
Lithobates dunni	3	3	2	3	1.834	2	3	0	0	0	0	0	1	0	0	0	0	3
Lithobates forreri	3	1	2	3	1.36	2	3	0	0	0	0	0	0	0	1	0	1	1
Lithobates lemosespinali	5	Data Deficient	1	2	3.116	2	2	1	0	0	0	0	0	0		0	0	3
Lithobates magnaocularis	5	1	1	3	1.69	2	3	0	0	0	0	1	0	0		1	1	1
Lithobates megapoda	3	5	3	3	3.179	2	3	1	0	1	0	0	1	0	0	0	0	5
Lithobates omiltemanus	3	2	1	2	2.272	2	3	1	0	0	1	0	0	1	0	0	0	2
Lithobates pustulosus	3	1	2	3	2.504	2	3	0	0	0	0	0	0	0	1	0	1	1
Lithobates sierramadrensis	3	5	2	3	2.275	2	3	1	0	0	1	0	0	0	0	0	0	5
Lithobates tarahumarae	3	5	2	2	2.5052	2	2	0	1	0	1	1	0	0	0	0	0	5
Lithobates tlaloci	3	2	1	3	2.083	2	2	1	0	0	0	0	0	0	0	1	0	2
Lithobates vaillanti	3	1	2	2	3.151	2	2	0	1	1	0	0	0	0	1	0	1	1
Lithobates yavapaiensis	2	1	2	2	2.863	2	3	1	1	1	1	1	0	1	0	1	0	1
Megastomatohyla mixomaculata	3	3	1	1	1.706	2	2	1	0	0	0	0	0	0	0	0	0	1
Notophthalmus meridionalis	2	3	1	2	2.902	2	2	1	0	1	0	0	0	0	0	0	0	3
Nyctanolis pernix	3	3	2	4	3.895	1	1	1	0	0	0	0	0	0	0	0	0	3
Oedipina elongata	2	1	1	4	2.901	1	1	1	0	0	0	0	0	0	0	0	0	2
Pachymedusa dacnicolor	2	1	2	1	2.501	2	2	1	0	0	0	0	0	0	1	0	1	1
Parvimolge townsendi	2	2	1	4	3.113	1	1	1	0	0	0	0	0	0	0	0	0	2
Plectrohhyla pachyderma	3	2	1	3	1.86	2	3	1	0	0	1	0	0	1	0	1	0	2
Plectrohyla arborescandens	1	3	1	2	2.152	2	3	1	0	0	1	0	0	1	0	0	0	3
Plectrohyla avia	3	2	2	3	2.091	2	2	1	0	0	1	0	0	0	0	1	0	2
Plectrohyla bistincta	2	1	1	2	2.391	2	2	1	0	0	1	0	0	0	0	0	0	3
Plectrohyla calvicollina	2	2	1	2	2.183	2	1	1	0	0	1	0	0	0	0	0	0	2
Plectrohyla celata	3	2	1	3	1.7802	2	2	1	0	0	1	0	0	0	0	1	0	2
Plectrohyla cyanomma	3	2	1	3	1.96	2	2	1	0	0	1	0	0	0	0	1	0	2
Plectrohyla cyclada	2	3	1	2	2.02	2	1	1	0	0	1	0	0	0	0	0	0	3
Plectrohyla guatemalensis	1	2	1	2	2	2	2	0	0	0	1	0	0	0	0	0	0	2
Plectrohyla hazelae	2	2	1	2	2.033	2	2	0	0	0	1	0	0	0	0	0	0	2
Plectrohyla lacertosa	2	3	1	2	2.049	2	1	1	0	0	1	0	0	0	0	0	0	3
Plectrohyla matudai	2	5	1	2	1.937	2	2	1	0	0	1	0	0	0	0	0	0	3
Plectrohyla mykter	2	3	1	2	2.176	2	2	1	0	0	1	0	0	0	0	0	0	3
Plectrohyla pentheter	2	3	1	2	1.948	2	1	1	0	0	1	0	0	0	0	0	1	3
Plectrohyla psarosema	2	2	1	2	1.558	2	1	1	0	0	1	0	0	0	0	0	0	2
Plectrohyla pycnochila	2	2	1	2	2.065	2	2	1	0	0	1	0	0	0	0	0	0	3
Plectrohyla sabrina	2	2	1	2	2.015	2	1	1	0	0	1	0	0	0	0	0	0	3
Plectrohyla sagorum	2	3	1	2	1.7	2	2	1	0	0	1	0	0	0		0	0	3
Plectrohyla siopela	3	2	1	3	1.613	2	3	1	0	0	1	0	0	1	0	1	0	2
Plectrohyla thorectes	2	2	1	2	2.593	2	1	1	0	0	1	0	0	0	0	0	0	2
Pseudacris cadaverina	2	1	1	2	1.753	2	2	1	0	0	0	0	0	0	1	0	0	1
Pseudacris clarkii	1	1	1	1	2.1052	2	2	1	0	0	0	0	0	0	1	0	0	1
Pseudacris regilla	1	1	1	2	2.156	2	1	0	1	0	0	0	1	0	1	0	1	1
Pseudoeurycea ahuitzotl	2	2	1	4	2.712	1	1	1	0	0	0	0	0	0	0	0	0	3
Pseudoeurycea altamontana	2	3	1	4	2.325	1	1	1	0	0	0	0	0	0	0	0	0	3
Pseudoeurycea amuzga	3	Data Deficient	1	4	2.857	1	1	1	0	0	0	0	0	0		0	0	2
Pseudoeurycea anitae	3	2	1	4	2.526	1	1	1	0	0	0	0	0	0		0	0	3
Pseudoeurycea aquatica	2	2	2	2	2.3906	1	3	1	0	0	0	0	0	0	0	0	0	2
Pseudoeurycea aurantia	1	5	1	4	4.7	1	1	1	0	0	0	0	0	0		0	1	3
Pseudoeurycea bellii	1	5	2	4	4.517	1	1	1	0	0	0	0	0	0	0	0	0	5
Pseudoeurycea boneti	2	5	2	4	3.201	1	1	1	0	0	0	0	0	0	0	0	0	5
Pseudoeurycea brunnata	2	2	1	4	1.971	1	1	1	0	0	0	0	0	0	0	0	0	3
Pseudoeurycea cephalica	2	4	1	4	2.482	1	1	1	0	0	0	0	0	0	0	0	0	3
Pseudoeurycea cochranae	2	3	1	4	2.775	1	1	1	0	0	0	0	0	0	0	0	0	3
Pseudoeurycea conanti	2	3	1	4	2.383	1	1	1	0	0	0	0	0	0	0	0	0	3
Pseudoeurycea firscheini	2	3	1	4	2.08	1	1	1	0	0	0	0	0	0	0	0	0	3
Pseudoeurycea gadovii	2	3	2	4	4.091	1	1	1	0	0	0	0	0	0	0	0	0	3
Pseudoeurycea galeanae	3	4	1	4	2.761	1	1	1	0	0	0	0	0	0		0	0	3
Pseudoeurycea gigantea	2	2	2	4	2.53	1	1	1	1	0	0	0	0	0	0	0	0	2
Pseudoeurycea goebeli	3	2	1	4	3.031	1	1	1	0	0	0	0	0	0	0	0	0	2
Pseudoeurycea juarezi	2	2	1	4	2.127	1	1	1	0	0	0	0	0	0	0	0	0	3
Pseudoeurycea leprosa	2	5	1	4	2.591	1	1	1	0	0	0	0	0	0	0	0	0	3
Pseudoeurycea lineola	2	3	1	4	3.467	1	1	1	0	0	0	0	0	0	0	0	0	3
Pseudoeurycea longicauda	2	3	1	4	2.567	1	1	1	0	0	0	0	0	0	0	0	0	3
Pseudoeurycea lynchi	2	2	1	4	1.502	1	1	1	1	0	0	0	0	0	0	0	0	2
Pseudoeurycea maxima	3	Data Deficient	2	4	2.208	1	1	1	0	0	0	0	0	0		0	0	3
Pseudoeurycea melanomolga	2	3	1	4	2.263	1	1	1	0	0	0	0	0	0	0	0	0	3
Pseudoeurycea mixcoatl	2	Data Deficient	1	4	2.107	1	1	1	0	0	0	0	0	0	0	0	0	3
Pseudoeurycea mixteca	2	1	1	4	2.732	1	1	1	0	0	0	0	0	0	1	0	1	3
Pseudoeurycea mystax	2	3	1	4	2.767	1	1	1	0	0	0	0	0	0	0	0	0	3
Pseudoeurycea naucampatepetl	2	2	2	4	3.076	1	1	1	0	0	0	0	0	0	0	0	0	2
Pseudoeurycea nigra	2	2	1	4	4.157	1	1	1	0	0	0	0	0	0	0	0	0	3
Pseudoeurycea nigromaculata	1	2	1	4	1.8	1	1	1	0	0	0	0	0	0	0	0	0	3
Pseudoeurycea obesa	3	Data Deficient	1	4	2.601	1	1	1	0	0	0	0	0	0		0	0	3
Pseudoeurycea orchileucos	2	3	1	4	4.175	1	1	1	0	0	0	0	0	0	0	0	0	3
Pseudoeurycea orchimelas	2	3	1	4	2.515	1	1	1	0	0	0	0	0	0	0	0	0	3
Pseudoeurycea papenfussi	3	4	2	4	4.371	1	1	1	0	0	0	0	0	0		0	0	3
Pseudoeurycea parva	2	2	1	4	2.746	1	1	1	0	0	0	0	0	0	0	0	0	3
Pseudoeurycea praecellens	2	2	1	4	2.465	1	1	1	0	0	0	0	0	0	0	0	0	3
Pseudoeurycea quetzalanensis	3	Data Deficient	1	4	2.951	1	1	1	0	0	0	0	0	0		0	0	2
Pseudoeurycea rex	2	2	1	4	1.901	1	1	1	0	0	0	0	0	0	0	0	0	3
Pseudoeurycea saltator	2	2	1	4	2.764	1	1	1	0	0	0	0	0	0	0	0	0	3
Pseudoeurycea scandens	3	5	1	4	3.5	1	1	0	0	0	0	0	0	0		0	0	5
Pseudoeurycea smithi	3	2	1	4	3.04	1	1	1	0	0	0	0	0	0	0	0	0	2
Pseudoeurycea tenchalli	3	3	1	4	2.541	1	1	1	0	0	0	0	0	0	0	0	0	3
Pseudoeurycea teotepec	3	3	1	4	3.345	1	1	1	0	0	0	0	0	0	0	0	0	3
Pseudoeurycea tlahcuiloh	3	2	1	4	2.44	1	1	1	0	0	0	0	0	0	0	0	0	3
Pseudoeurycea tlilicxitl	4	Data Deficient	1	4	1.994	1	1	0	0	0	0	0	0	0		0	0	5
Pseudoeurycea unguidentis	3	2	1	4	3.146	1	1	1	0	0	1	1	0	0	0	1	0	2
Pseudoeurycea werleri	3	3	1	4	3.364	1	1	1	0	0	0	0	0	0	0	0	0	3
Ptychohyla acrochorda	4	Data Deficient	1	2	2.928	2	2	1	0	0	1	0	0	0		0	0	3
Ptychohyla euthysanota	4	4	1	2	1.8854	1	3	1	0	0	1	0	0	0		1	1	4
Ptychohyla leonhardschultzei	3	3	1	3	1.866	2	2	1	0	0	1	0	0	0	0	1	0	3
Ptychohyla zophodes	4	Data Deficient	1	2	2.278	2	2	1	0	0	1	0	0	0		0	0	3
Rana boylii	1	4	1	2	2.12	2	2	1	1	0	0	0	0	1	0	0	0	4
Rana draytonii	3	5	2	2	2.446	2	3	1	1	1	0	1	0	1	0	1	0	5
Rhinella marina	2	1	3	2	1.537	2	3	0	0	0	0	0	0	0	1	0	1	1
Rhinophrynus dorsalis	3	1	1	1	1.957	2	3	0	0	0	0	0	0	0	1	0	1	1
Scaphiopus couchii	1	1	1	1	1.45	2	2	0	0	0	0	0	0	0	1	0	1	1
Scaphiopus hurterii	3	1	1	1	1.725	2	3	1	0	1	0	0	0	0	1	0	1	1
Siren intermedia	3	1	3	2	2.5062	3	2	1	0	0	0	0	0	1		1	0	1
Siren lacertina	3	1	4	3	2.198	3	2	1	0	0	0	0	0	1		1	0	1
Smilisca baudinii	1	1	1	3	1.3	2	2	1	0	0	0	0	0	0	1	1	1	1
Smilisca fodiens	3	1	1	1	1.789	2	2	1	0	0	0	0	0	0	1	0	1	1
Spea bombifrons	1	1	1	1	1.2	2	3	1	0	0	0	1	0	0	1	1	1	1
Spea hammondii	1	4	1	1	1.3	2	2	1	1	0	0	0	0	0	0	1	0	4
Spea multiplicata	1	1	1	1	1.34	2	2	1	0	0	0	0	0	0	1	1	1	1
Thorius arboreus	3	3	1	5	2.268	1	3	1	0	0	0	0	0	0	0	1	0	3
Thorius aureus	3	2	1	5	2.185	1	3	1	0	0	0	0	0	0	0	1	0	2
Thorius boreas	3	3	1	5	1.389	1	3	1	0	0	0	0	0	0	0	1	0	2
Thorius dubitus	3	3	1	5	2.159	1	3	1	0	0	0	0	0	0	0	1	0	2
Thorius grandis	3	3	1	5	2.375	1	3	1	0	0	0	0	0	0	0	1	0	3
Thorius infernalis	3	2	1	5	1.52	1	3	1	0	0	0	0	0	0	0	1	0	2
Thorius insperatus	4	Data Deficient	1	5	1.714	1	3	1	0	0	0	0	0	0		1	1	2
Thorius lunaris	3	3	1	5	1.35	1	3	1	0	0	0	0	0	0	0	1	0	3
Thorius macdougalli	3	5	1	5	1.637	1	3	1	0	0	0	0	0	0	1	1	1	2
Thorius magnipes	3	2	1	5	1.435	1	3	1	0	0	0	0	0	0	0	1	0	2
Thorius minutissimus	3	2	1	5	1.621	1	3	1	0	0	0	0	0	0	0	1	0	2
Thorius minydemus	4	2	1	5	2.14	1	3	1	0	0	0	0	0	0		1	1	2
Thorius munificus	4	2	1	5	1.44	1	3	1	0	0	0	0	0	0		1	0	2
Thorius narismagnus	3	2	1	5	1.825	1	3	1	0	0	0	0	0	0	0	1	0	2
Thorius narisovalis	3	2	1	5	2.36	1	3	1	0	0	0	0	0	0	0	1	0	3
Thorius omiltemi	3	3	1	5	1.812	1	3	1	0	0	0	0	0	0	0	1	0	2
Thorius papaloae	3	3	1	5	1.861	1	3	1	0	0	0	0	0	0	0	1	0	2
Thorius pennatulus	3	2	1	5	1.843	1	3	1	0	0	0	0	0	0	0	1	0	2
Thorius pulmonaris	3	3	1	5	2.435	1	3	1	0	0	0	0	0	0	0	1	0	3
Thorius schmidti	3	3	1	5	1.565	1	3	1	0	0	0	0	0	0	0	1	0	2
Thorius smithi	4	2	1	5	1.782	1	3	1	0	0	0	0	0	0		1	0	2
Thorius spilogaster	3	2	1	5	1.419	1	3	1	0	0	0	0	0	0	0	1	0	2
Thorius troglodytes	3	3	1	5	2.736	1	3	1	0	0	0	0	0	0	0	1	0	3
Tlalocohyla godmani	4	5	1	1	2.344	2	2	1	0	1	0	0	0	0		0	0	5
Tlalocohyla loquax	3	1	1	3	1.34	2	2	1	0	0	0	0	0	0	1	1	1	1
Tlalocohyla smithii	3	1	1	1	2.4712	2	2	1	0	0	0	0	0	0	0	0	0	1
Trachycephalus venulosus	3	1	2	1	1.938	2	2	0	0	0	0	0	0	0	1	0	0	1
Triprion petasatus	3	1	1	3	1.428	2	2	0	0	0	0	0	0	0	1	1	1	1
